# Supplementary material for: The transcription factor LAG-1/CSL plays a Notch-independent role in controlling terminal differentiation, fate maintenance, and plasticity of serotonergic chemosensory neurons
Source: PLoS Biol. 2021 Jul 7;19(7):e3001334. doi: 10.1371/journal.pbio.3001334 (PMC8289040; doi:10.1371/journal.pbio.3001334)
Supplement: S1 Data — (XLSX) [file pbio.3001334.s009.xlsx]

## Sheet: Figure 2B
Figure 2B
Strain	Genotype	% ADF ON	%ADF FAINT	±SEP	p value	N (neurons)	Age	Temperature
NFB1720	tph-1(vlc46[tph-1::T2A::mNeonGreen])II	88	10	1	-	100	L1	25ºC
NFB1763	tph-1(vlc46[tph-1::T2A::mNeonGreen])II; lag-1(q385)/dpy-13(e184) unc-24(e138) IV	0	2	1	< 0,0001	100	L1	25ºC
OH8250	otIs225[cat-4::gfp]II	98	0	1	-	100	L1	25ºC
NFB1760	otIs225[cat-4::gfp]II; lag-1(q385)/dpy-13(e184) unc-24(e138) IV	40	18	5	< 0,0001	100	L1	25ºC
OH4194	otex2433 [bas1prom1 gfp (50ng/ul), rol6]	97	0	2	-	100	L1	25ºC
NFB1770	lag-1(q385)/dpy-13(e184) unc-24(e138) IV; otex2433 [bas1prom1 gfp (50ng/ul), rol6]	31	4	5	< 0,0001	100	L1	25ºC
OH8246	otIs221[cat-1::gfp]III	98	0	1	-	100	L1	25ºC
NFB1759	otIs221[cat-1::gfp]III; lag-1(q385)/dpy-13(e184) unc-24(e138) IV	24	8	5	< 0,0001	100	L1	25ºC
NFB1719	mod-5(vlc47[mod-5::T2A::mNeonGreen])I	91	0	3	-	100	L1	25ºC
NFB1771	mod-5(vlc47[mod-5::T2A::mNeonGreen])I; lag-1(q385)/dpy-13(e184) unc-24(e138) IV	16	0	4	< 0,0001	100	L1	25ºC

## Sheet: Figure 2C
Figure 2C
Strain	Genotype	% ADF ON	%ADF FAINT	±SEP	p value	N (neurons)	Age	Temperature
NFB1925	vlcIs10(srh-142::mcherry; elt-2::gfp)X	98	0	1	-	100	L1	25ºC
NFB1954	lag-1(q385)/dpy-13(e184) unc-24(e138) IV; vlcIs10(srh-142::mcherry; elt-2::gfp)X	53	29	4	0.0002	100	L1	25ºC
NFB1957	pkIs589[gpa-13::GFP + dpy-20(+)]; vlcIs10(srh-142::mcherry; elt-2::gfp)X	92	0	3	-	100	L1	25ºC
NFB1977	lag-1(q385)/dpy-13(e184) unc-24(e138) IV; vlcIs10(srh-142::mcherry; elt-2::gfp)X; pkIs589[gpa-13::GFP + dpy-20(+)]	50	8	5	< 0,0001	100	L1	25ºC

## Sheet: Figure 3C
Figure 3C		Replica 1 (in the figure)								Replica 2
Strain	Genotype	RNAi clone	% ADF ON	%ADF FAINT	±SEP	p value	N (neurons)	Age	Temperature	RNAi clone	% ADF ON	%ADF FAINT	±SEP	p value	N (neurons)	Age	Temperature
NFB689	otIs517[(tph-1::SL2::YFP::H2B),ttx-3::mCherry, rol-6]; rrf3 (pk1426)II	L4440	98	0	1	-	60	young adult	20ºC	L4440	98	0	1	-	60	young adult	20ºC
NFB689	otIs517[(tph-1::SL2::YFP::H2B),ttx-3::mCherry, rol-6]; rrf3 (pk1426)II	lag-1	38	0	5	< 0,0001	60	young adult	20ºC	lag-1	18	0	4	< 0,0001	60	young adult	20ºC
NFB643	otIs221[cat-1::gfp]III; rrf-3 (pk1426)II	L4440	98	0	1	-	60	young adult	20ºC	L4440	98	0	1	-	60	young adult	20ºC
NFB643	otIs221[cat-1::gfp]III; rrf-3 (pk1426)II	lag-1	38	0	5	< 0,0001	60	young adult	20ºC	lag-1	20	0	4	< 0,0001	60	young adult	20ºC
NFB2312	rrf-3(pk1426) II; yzIs71[tph-1::gfp, rol-6(su1006)] V	5HT staining L4440	90	0	3	-	60	young adult	20ºC	5HT staining L4440	100	0	0	-	60	young adult	20ºC
NFB2312	rrf-3(pk1426) II; yzIs71[tph-1::gfp, rol-6(su1006)] V	5HT staining lag-1	78	0	4	0.0434	60	young adult	20ºC	5HT staining lag-1	90	0	3	0.0274	60	young adult	20ºC
NFB1363	rrf-3 (pk1426) II; vlcEx809(srh-142prom::gpf, rol-6 (50 ng/microL)	L4440	88	0	3	-	60	young adult	20ºC	L4440	88	0	3	-	60	young adult	20ºC
NFB1363	rrf-3 (pk1426) II; vlcEx809(srh-142prom::gpf, rol-6 (50 ng/microL)	lag-1	95	0	2	0.3223	60	young adult	20ºC	lag-1	100	0	0	0.0003	60	young adult	20ºC

## Sheet: Figure 4A
Figure 4A
Strain	Genotype	% ADF ON	%ADF FAINT	±SEP	p value (Bon ferroni correction*3)	N (neurons)	Age	Temperature
NFB1722	lag-1(vlc30[lag-1::T2A::mNG])IV	100	0	0	-	60	young adult	20ºC
NFB2461	lag-1(vlc30[lag-1::T2A::mNG])IV; vlcEx1270(srh-142promlargo::lag-1Asense; srh-142promlargo::lag-1Aantisense; ttx-3::mcherry; rol-6)	12	0	4	< 0,0001	60	young adult	20ºC
NFB2462	lag-1(vlc30[lag-1::T2A::mNG])IV; vlcEx1270(srh-142promlargo::lag-1Asense; srh-142promlargo::lag-1Aantisense; ttx-3::mcherry; rol-6)	12	0	4	< 0,0001	60	young adult	20ºC
NFB1720	tph-1(vlc46[tph-1::T2A::mNeonGreen])II	100	0	0	-	60	young adult	20ºC
NFB2429	tph-1(vlc46[tph-1::T2A::mNeonGreen])II; vlcEx1270(srh-142promlargo::lag-1Asense; srh-142promlargo::lag-1Aantisense; ttx-3::mcherry; rol-6)	32	0	6	< 0,0001	60	young adult	20ºC
NFB2430	tph-1(vlc46[tph-1::T2A::mNeonGreen])II; vlcEx1270(srh-142promlargo::lag-1Asense; srh-142promlargo::lag-1Aantisense; ttx-3::mcherry; rol-6)	33	0	6	< 0,0001	60	young adult	20ºC
line 3	tph-1(vlc46[tph-1::T2A::mNeonGreen])II; vlcEx1270(srh-142promlargo::lag-1Asense; srh-142promlargo::lag-1Aantisense; ttx-3::mcherry; rol-6)	16	0	5	< 0,0001	60	young adult	20ºC

## Sheet: Figure 4B
Heatshock LAG-1 isoform A				Heatshock LAG-1 isoform D
Line 1		Line 2		Line 1		Line 2
No array	Array	No array	Array	No array	Array	No array	Array
4	4	4	9	4	7	4	7
4	7	4	4	4	10	5	12
4	2	4	4	4	7	4	8
4	4	4	4	4	6	4	7
4	8	4	2	4	10	4	8
5	4	5	4	5	7	4	10
6	2	4	2	4	7	4	6
3	4	6	3	2	7	4	9
4	2	4	4	5	3	4	6
4	4	4	4	4	7	4	8
4	4	2	5	3	6	4	6
3	7	5	5	4	9	6	8
6	2	4	2	6	8	6	6
4	4	4	2	4	14	5	8
5	5	6	4	2	8	4	5
6	6	4	4	4	7	4	12
4	6	4	5	4	6	4	7
6	5	4	7	4	9	5	6
5	7	4	5	2	5	4	2
6	7	4	6	6	12	4	8
5	6	4	4	4	4	5	8
6	3	5	4	5	8	5	8
5	3	2	4	5	12	4	8
5	6	4	6	5	12	5	8
5	6	4	4	4	8	6	9
5	5	4	7	4	6	4	7
5	4	4	4	4	9	6	12
4	4	4	4	4	10	4	6
6	6	4	6	4	6	4	5
6	3	4	4	4	10	4	11
Summary
Strain	Genotype	Array	n	Mean	SEM	p value	Age	Temperature
NFB2468	zdIs13(tph-1::gfp) IV; vlcEx1288(hs::lag-1A; ttx-3::mcherry; rol-6)	No	30	4.767	0.1708	-	embryos	20ºC
NFB2468	zdIs13(tph-1::gfp) IV; vlcEx1288(hs::lag-1A; ttx-3::mcherry; rol-6)	Yes	30	4.667	0.312	0.76	embryos	20ºC
NFB2470	zdIs13(tph-1::gfp) IV; vlcEx1288(hs::lag-1A; ttx-3::mcherry; rol-6)	No	30	4.1	0.1466	-	embryos	20ºC
NFB2470	zdIs13(tph-1::gfp) IV; vlcEx1288(hs::lag-1A; ttx-3::mcherry; rol-6)	Yes	30	4.4	0.2861	0.48	embryos	20ºC
NFB2471	zdIs13(tph-1::gfp) IV; vlcEx1290(hs::lag-1D; ttx-3::mcherry; rol-6)	No	30	4.067	0.1724	-	embryos	20ºC
NFB2471	zdIs13(tph-1::gfp) IV; vlcEx1290(hs::lag-1D; ttx-3::mcherry; rol-6)	Yes	30	8	0.4549	< 0,0001	embryos	20ºC
NFB2472	zdIs13(tph-1::gfp) IV; vlcEx1290(hs::lag-1D; ttx-3::mcherry; rol-6)	No	30	4.467	0.1333	-	embryos	20ºC
NFB2472	zdIs13(tph-1::gfp) IV; vlcEx1290(hs::lag-1D; ttx-3::mcherry; rol-6)	Yes	30	7.7	0.4044	< 0,0001	embryos	20ºC

## Sheet: Figure 5A
Figure 5A
Strain	Genotype
NFB2312	rrf-3(pk1426) II; yzIs71[tph-1::gfp, rol-6(su1006)] V
	Replica 1 (In the Figure)					Replica 2
pharynx pumps/min	L4440	lag-1 RNAi			pharynx pumps/min	L4440	lag-1 RNAi
	90	78				108	90
	72	90				96	108
	66	108				84	90
	90	78				84	84
	72	78				78	84
	102	0				108	72
	78	78				90	90
	72	96				90	90
	84	84				78	90
	90	108				78	90
	72	96				102	96
	72					114	84
							102
							96
Mean	80	81			Mean	92	90
±SEM	3.16	8.84			±SEM	3.72	2.3
p value	-	0.8897			p value	-	0.6305
N (worms)	12	11			N (worms)	12	14
Age	young adult	young adult			Age	young adult	young adult
Temperature	20ºC	20ºC			Temperature	20ºC	20ºC

## Sheet: Figure 5B
Figure 5B		Replica 1 (in the figure)							Replica 2
Strain	Genotype	RNAi clone	% Dauer entry	±SEP	p value	N (worms)	Age	Temperature	RNAi clone	% Dauer entry	±SEP	p value	N (worms)	Age	Temperature
NFB2312	rrf-3(pk1426) II; yzIs71[tph-1::gfp, rol-6(su1006)] V	L4440	53	4	-	148	young adult	20ºC	L4440	40	2	-	393	young adult	20ºC
NFB2312	rrf-3(pk1426) II; yzIs71[tph-1::gfp, rol-6(su1006)] V	lag-1	75	2	< 0,00001	474	young adult	20ºC	lag-1	65	5	0.0001	77	young adult	20ºC

## Sheet: Figure 5C
Figure 5C
Strain	Genotype
NFB2312	rrf-3(pk1426) II; yzIs71[tph-1::gfp, rol-6(su1006)] V
	Replica 1 (In the Figure)					Replica 2
Intensity/Area	L4440	lag-1 RNAi			Intensity/Area	L4440	lag-1 RNAi
	19.3	25.052				25.35	35.6
	10.13	33.483				29.44	39.76
	15.34	33.206				29.51	33.98
	15.87	35.964				25.07	34.5
	36.1	36.216				27.96	34.01
	31.11	35.221				20.81	28.13
	21.97	42.403				20.06	31.89
	17.02	37.646				13.99	37.06
	13.98	20.147				16.63	28.52
	9.31	38.501				14.73	37.36
	7.23	39.403				15.54	38.16
	25.55	40.898				14.44	32.2
	28.73	32.049				15.19	30.32
	22.33	28.054				40.58	34.49
	34.31	30.363				21.31	37.76
	25.16					23.82	35.26
	29.11					29.55	34.8
	28.32						30.82
	28.86						35.29
	12.86
	16.88
Mean	21.4	33.9			Mean	22.59	34.21
±SEM	1.85	1.57			±SEM	1.8	0.73
p value	-	<0,0001			p value	-	<0,0001
N (worms)	21	15			N (worms)	17	19
Age	young adult	young adult			Age	young adult	young adult
Temperature	20ºC	20ºC			Temperature	20ºC	20ºC

## Sheet: Figure 5D
Figure 5D
Strain	Genotype
NL2099	rrf-3(pk1426) II
Time	LAG-1 RNAi (speed (mm/sec))																			L4440 (speed (mm/sec))
-30.744	0.236	0.0274	0.1656	0.2416	0.1808	0.1871			0.2705	0.3388	0.2481	0.3845	0.1306	0.2855	0.2784	0.2118		0.226		0.2142	0.2779	0.2283	0.2452	0.1927	0.053	0.2164	0.041	0.2735	0.2352	0.1598	0.1961	0.2289	0.2945	0.2632		0.2815	0.2558	0.2685	0.2877
-30.491	0.2576	0.0135	0.1684	0.2236	0.1729	0.2205			0.206	0.2919	0.3462	0.2887	0.1549	0.2917	0.2449	0.2378		0.2352		0.2152	0.3293	0.2325	0.2552	0.2383	0.151	0.2147	0.048	0.2821	0.2418	0.1818	0.1753	0.2617	0.2524	0.2861		0.2227	0.3322	0.2899	0.3223
-30.232	0.2365	0.0125	0.1741	0.2346	0.1933	0.2691			0.1849	0.3264	0.3307	0.2318	0.1594	0.2923	0.2365	0.2537		0.2111		0.1913	0.318	0.2291	0.207	0.2058	0.1754	0.2259	0.0532	0.3133	0.2116	0.2544	0.1426	0.3276	0.2339	0.2668		0.2131	0.3151	0.2711	0.2845
-29.974	0.1791	0.0331	0.1595	0.2487	0.1863	0.3703			0.1898	0.2813	0.4286	0.3208	0.1783	0.3037	0.2344	0.2017		0.2544		0.1928	0.2999	0.2548	0.1983	0.2168	0.1274	0.2147	0.0692	0.2967	0.2267	0.2844	0.1573	0.2736	0.2413	0.2897		0.2032	0.2625	0.3416	0.2637
-29.719	0.1582	0.0263	0.1922	0.2024	0.1607	0.321			0.1901	0.2952	0.3487	0.3515	0.1772	0.2526	0.2417	0.2267		0.2949		0.1825	0.2795	0.28	0.1852	0.2209	0.0619	0.2232	0.0604	0.2521	0.2361	0.1706	0.1523	0.2495	0.2435	0.3662		0.1974	0.308	0.2767	0.2897
-29.467	0.1612	0.0189	0.1892	0.1122	0.1779	0.3101			0.1883	0.3513	0.3319	0.3066	0.1565	0.3353	0.2877	0.2547		0.2591		0.2067	0.3167	0.2764	0.164	0.2314	0.0198	0.1974	0.0446	0.2847	0.313	0.1286	0.1974	0.2383	0.224	0.3058		0.2256	0.3323	0.314	0.3028
-29.271	0.1492	0.0078	0.1959	0.1741	0.2179	0.3289			0.2535	0.3163	0.3658	0.3661	0.1565	0.3167	0.221	0.2088	0.2974	0.2544		0.2088	0.2779	0.2362	0.1742	0.2326	0.1581	0.1916	0.0637	0.2493	0.2925	0.1669	0.2508	0.2738	0.2818	0.2862		0.2497	0.2801	0.2275	0.2828
-29.015	0.1288	0.0161	0.1748	0.2444	0.2561	0.2878			0.2995	0.2999	0.3106	0.3669	0.1428	0.2805	0.2179	0.2309	0.3235	0.2295		0.1986	0.2309	0.2356	0.1784	0.2165	0.2239	0.1759	0.0545	0.2798	0.2893	0.1888	0.2154	0.266	0.2652	0.3052		0.2781	0.2806	0.2728	0.3078
-28.759	0.2037	0.058	0.2076	0.2452	0.2109	0.2661			0.2556	0.3098	0.2897	0.2543	0.2142	0.3107	0.2241	0.2456	0.2681	0.2781		0.2052	0.3352	0.2156	0.1603	0.2689	0.2283	0.1326	0.0549	0.3009	0.2193	0.1777	0.1874	0.266	0.2268	0.325		0.2477	0.3444	0.2669	0.2926
-28.504	0.2418	0.0995	0.2352	0.1826	0.221	0.383			0.2382	0.2624	0.3217	0.2217	0.2478	0.3534	0.2547	0.2668	0.2313	0.2716		0.1492	0.3467	0.2315	0.1185	0.205	0.2243	0.1777	0.0349	0.3088	0.2501	0.1839	0.1831	0.2865	0.2304	0.2622		0.2557	0.2911	0.2413	0.2994
-28.246	0.3037	0.1469	0.2155	0.0076	0.2868	0.3325			0.2003	0.2306	0.2617	0.2918	0.2351	0.3016	0.2044	0.2461	0.2201	0.2407		0.1504	0.2956	0.2517	0.1421	0.2398	0.2402	0.1858	0.0503	0.2417	0.2354	0.1632	0.2187	0.2634	0.2073	0.2366		0.1976	0.2679	0.2783	0.289
-27.991	0.3093	0.2011	0.1707	0.0776	0.2435	0.3002			0.2148	0.235	0.2725	0.318	0.2131	0.229	0.2201	0.2188	0.2268	0.2617		0.1692	0.2907	0.2647	0.1412	0.2279	0.2156	0.1964	0.0678	0.2425	0.148	0.1205	0.1606	0.2409	0.2392	0.3067		0.2241	0.2761	0.369	0.275
-27.734	0.2772	0.2273	0.1863	0.0434	0.1726	0.3097			0.2266	0.3432	0.3525	0.2819	0.1829	0.2426	0.232	0.2623	0.2547	0.2433		0.1586	0.3132	0.236	0.1051	0.1844	0.2552	0.1827	0.0863	0.2398	0.1739	0.0797	0.1474	0.2712	0.2552	0.303		0.1992	0.157	0.3303	0.258
-27.478	0.2075	0.2456	0.1613	0.0111	0.1438	0.3247			0.2059	0.3113	0.2915	0.3212	0.1839	0.2223	0.2969	0.2577	0.2443	0.1985		0.1564	0.2796	0.2182	0.1556	0.1847	0.2333	0.1903	0.0841	0.2309	0.1674	0.0747	0.1528	0.2659	0.2237	0.2855		0.2044	0.1175	0.2539	0.2928
-27.222	0.2162	0.2607	0.1664	0.0498	0.2453	0.2771			0.2057	0.2732	0.2368	0.3817	0.1959	0.2828	0.2973	0.197	0.0866	0.2318		0.1537	0.2286	0.2361	0.1895	0.1641	0.1769	0.2092	0.0725	0.2839	0.1772	0.0735	0.1336	0.2067	0.2611	0.2951		0.2523	0.157	0.3266	0.2909
-26.965	0.2414	0.2176	0.1772	0.057	0.2514	0.2965			0.2375	0.2847	0.2589	0.3265	0.2171	0.2756	0.2681	0.229	0.0685	0.2436		0.192	0.2774	0.1872	0.1959	0.1319	0.0627	0.2031	0.0843	0.3402	0.167	0.1094	0.1028	0.1939	0.2378	0.2906		0.2742	0.1287	0.2957	0.3003
-26.709	0.2675	0.232	0.1667	0.0538	0.2101	0.3334			0.2746	0.2836	0.2173	0.2351	0.1956	0.2575	0.2588	0.2533	0.0552	0.2534		0.1834	0.3296	0.1646	0.1693	0.0693	0.0295	0.1705	0.0577	0.2678	0.2298	0.1405	0.1427	0.2736	0.2133	0.2835		0.2815	0.2226	0.3282	0.2725
-26.517	0.2624	0.2213	0.2051	0.0788	0.198	0.3517			0.2524	0.2851	0.1934	0.3254	0.1882	0.1869	0.3152	0.2829	0.2338	0.2447		0.1726	0.2992	0.2058	0.1833	0.079	0.0381	0.1919	0.0789	0.275	0.22	0.1209	0.2515	0.269	0.2207	0.2754		0.222	0.2565	0.3158	0.2702
-26.26	0.2897	0.1946	0.2046	0.0411	0.246	0.309			0.211	0.2358	0.2293	0.3163	0.1849	0.1535	0.2508	0.2495	0.1745	0.2741		0.1977	0.2602	0.223	0.2199	0.0749	0.0271	0.1865	0.0712	0.2339	0.1828	0.1305	0.2282	0.2605	0.1966	0.2903		0.2089	0.3162	0.2402	0.2655
-26.005	0.3059	0.2207	0.1692	0.0275	0.1941	0.3183			0.2204	0.2945	0.2937	0.2367	0.2362	0.1529	0.2768	0.24	0.1176	0.2695		0.1668	0.2948	0.2	0.2154	0.0988	0.0029	0.1696	0.0441	0.2394	0.198	0.1207	0.1951	0.268	0.0387	0.2993		0.2057	0.3211	0.2825	0.295
-25.749	0.2809	0.241	0.1723	0.0365	0.162	0.3203			0.2313	0.3352	0.2244	0.2322	0.2376	0.1707	0.3151	0.2679	0.1053	0.29		0.1827	0.3203	0.2282	0.1685	0.1532	0.0051	0.145	0.0365	0.272	0.2003	0.1619	0.2214	0.2684	0.0762	0.207		0.2055	0.343	0.2721	0.3128
-25.491	0.2067	0.2663	0.2148	0.0762	0.1413	0.2853			0.2019	0.2722	0.1312	0.2932	0.2537	0.1984	0.2414	0.232	0.0927	0.2828		0.1363	0.2954	0.2413	0.1777	0.1995	0.0084	0.1325	0.0503	0.261	0.256	0.1994	0.2074	0.2623	0.0169	0.2559		0.2594	0.2806	0.2772	0.2594
-25.236	0.2206	0.2616	0.1683	0.1151	0.158	0.3296			0.1702	0.2508	0.019	0.2456	0.2311	0.2094	0.218	0.2137	0.1312	0.27		0.1544	0.3024	0.2101	0.1482	0.2187	0.0416	0.1361	0.0841	0.2581	0.2502	0.1938	0.1334	0.2558	0.0832	0.3158		0.3134	0.2412	0.3158	0.2643
-24.979	0.2541	0.2308	0.1481	0.2017	0.1822	0.3001			0.1705	0.2595	0.0905	0.266	0.1814	0.3048	0.2412	0.2269	0.1088	0.2786		0.1628	0.3053	0.238	0.1893	0.2738	0.0313	0.1105	0.0895	0.2491	0.2101	0.1917	0.1852	0.2742	0.0882	0.2323		0.2799	0.2155	0.3127	0.2801
-24.724	0.2801	0.2423	0.1675	0.2	0.2636	0.3103			0.2271	0.2363	0.0774	0.28	0.2129	0.2997	0.2132	0.2884	0.1473	0.2633		0.1679	0.2684	0.2377	0.1756	0.2683	0.0196	0.0946	0.0995	0.2462	0.1889	0.2055	0.2547	0.2777	0.0746	0.2361		0.2602	0.2235	0.2396	0.2583
-24.467	0.2395	0.2487	0.1611	0.2228	0.24	0.3482			0.2881	0.2167	0.0114	0.1876	0.2368	0.293	0.2452	0.305	0.1176	0.1991		0.1177	0.2574	0.2549	0.191	0.2394	0.0154	0.1265	0.1131	0.2266	0.198	0.2392	0.2158	0.3019	0.0524	0.2904		0.2293	0.2636	0.1807	0.2393
-24.211	0.2229	0.213	0.2063	0.2597	0.2235	0.2479			0.2479	0.262	0.0213	0.1858	0.1898	0.284	0.2977	0.2438	0.1244	0.2417		0.1349	0.3124	0.2429	0.2405	0.2355	0.0202	0.1376	0.0947	0.2504	0.2312	0.2696	0.2096	0.2447	0.0225	0.2891		0.2043	0.2639	0.2445	0.2432
-24.018	0.2655	0.2148	0.1763	0.2399	0.2668	0.1911			0.2534	0.3131	0.0356	0.2199	0.1599	0.2966	0.3066	0.2345	0.1697	0.3207		0.1351	0.2943	0.2636	0.247	0.2344	0.024	0.1596	0.084	0.2889	0.1984	0.18	0.1583	0.2413	0.007	0.1592		0.213	0.306	0.2571	0.3069
-23.766	0.2276	0.2237	0.1563	0.2279	0.2165	0.2034			0.224	0.3153	0.0434	0.201	0.1171	0.2093	0.225	0.2396	0.1742	0.2695	0.2735	0.1382	0.2582	0.2662	0.2138	0.2525	0.0296	0.1215	0.0969	0.251	0.2153	0.16	0.2232	0.2676	0.0102	0.1536		0.1582	0.3122	0.343	0.2873
-23.507	0.1925	0.2136	0.1599	0.2077	0.1515	0.2698			0.2123	0.2666	0.0677	0.2329	0.1459	0.1706	0.0884	0.2409	0.2173	0.253	0.2595	0.1457	0.3074	0.2099	0.2052	0.208	0.0167	0.151	0.0785	0.251	0.2505	0.1591	0.2447	0.2615	0.065	0.2333		0.1276	0.3312	0.291	0.2534
-23.25	0.1936	0.2153	0.1825	0.2357	0.1585	0.3154			0.224	0.2823	0.0795	0.2943	0.2338	0.2505	0.2382	0.2243	0.2595	0.2415	0.2341	0.1505	0.2914	0.2283	0.2427	0.2058	0.016	0.182	0.0763	0.2527	0.2518	0.2065	0.1924	0.2597	0.0699	0.2456		0.1275	0.29	0.2967	0.2728
-22.994	0.2569	0.1969	0.1543	0.2356	0.1279	0.2254			0.1995	0.2815	0.0736	0.2834	0.2447	0.2885	0.2563	0.2128	0.3124	0.2471	0.2389	0.1484	0.2804	0.2586	0.2114	0.2257	0.0277	0.1507	0.0753	0.2438	0.2372	0.1627	0.1718	0.258	0.0665	0.2987		0.1111	0.2628	0.3277	0.312
-22.741	0.2285	0.1978	0.1537	0.1956	0.1126	0.2918			0.1951	0.2293	0.0949	0.2609	0.2251	0.2926	0.1993	0.2789	0.2815	0.2356	0.3278	0.1632	0.2755	0.2548	0.1813	0.2236	0.0384	0.0983	0.0963	0.2358	0.2053	0.1058	0.1364	0.2769	0.0513	0.3263		0.165	0.2733	0.2951	0.2708
-22.482	0.2028	0.166	0.1641	0.2251	0.0885	0.2495			0.264	0.1722	0.132	0.2025	0.2181	0.3018	0.2218	0.1987	0.2932	0.2705	0.3351	0.1597	0.2851	0.2201	0.2241	0.2124	0.0566	0.1069	0.1157	0.2445	0.2016	0.1243	0.1041	0.2343	0.0819	0.2979		0.2227	0.264	0.335	0.2733
-22.225	0.217	0.1724	0.1619	0.2928	0.0668	0.24			0.3079	0.2283	0.1126	0.1979	0.182	0.2964	0.2385	0.2001	0.3051	0.2951	0.2857	0.1764	0.2645	0.2737	0.2273	0.2034	0.0586	0.1129	0.0838	0.2579	0.2176	0.1007	0.0863	0.2337	0.121	0.2792		0.2018	0.2815	0.2751	0.2537
-21.969	0.2567	0.184	0.1765	0.1929	0.0947	0.3033			0.2678	0.3016	0.0897	0.2068	0.1734	0.3042	0.219	0.273	0.3408	0.2993	0.27	0.1614	0.2408	0.2653	0.2192	0.2136	0.0673	0.1176	0.1038	0.2424	0.1936	0.104	0.1456	0.2564	0.1586	0.3036		0.1819	0.2736	0.2624	0.2394
-21.713	0.2085	0.1739	0.1802	0.1492	0.193	0.2104			0.2388	0.3187	0.1179	0.183	0.162	0.2495	0.2327	0.2624	0.1034	0.2517	0.2952	0.1396	0.2804	0.2119	0.208	0.216	0.0701	0.1019	0.1006	0.2096	0.1918	0.0969	0.2558	0.2423	0.2108	0.2546		0.2027	0.2799	0.2847	0.2388
-21.521	0.2041	0.2215	0.1476	0.1704	0.2142	0.1342			0.2315	0.2488	0.1972	0.2097	0.2023	0.2005	0.2146	0.2375	0.2244	0.2744	0.2419	0.1603	0.2637	0.2175	0.1873	0.2152	0.0605	0.1311	0.0732	0.2291	0.2346	0.0721	0.2139	0.2094	0.2474	0.204		0.1765	0.2568	0.255	0.2216
-21.265	0.2601	0.2377	0.1507	0.1556	0.2258	0.0535			0.2459	0.2651	0.1992	0.1748	0.1521	0.2407	0.2637	0.2597	0.2209	0.2285	0.2382	0.1491	0.2657	0.2386	0.2133	0.2435	0.0549	0.143	0.0878	0.1963	0.2054	0.0683	0.2077	0.2296	0.2099	0.1796		0.1836	0.2464	0.2888	0.2312
-21.009	0.2667	0.2468	0.1554	0.1952	0.2477	0.2547			0.1938	0.3019	0.2059	0.178	0.1601	0.215	0.2362	0.2966	0.2926	0.2444	0.3081	0.1329	0.2688	0.2202	0.199	0.1942	0.0873	0.2254	0.1011	0.2147	0.1961	0.1001	0.1975	0.1986	0.2066	0.2135		0.1802	0.2789	0.3155	0.2319
-20.752	0.3073	0.2698	0.1687	0.1768	0.259	0.2149			0.2013	0.2766	0.1994	0.1663	0.1644	0.1851	0.2529	0.2766	0.2794	0.2662	0.3533	0.1596	0.2434	0.2238	0.2064	0.1754	0.0885	0.1695	0.0871	0.245	0.2104	0.1215	0.1778	0.2186	0.1861	0.1478		0.1866	0.2872	0.256	0.2745
-20.496	0.2546	0.2479	0.1249	0.2175	0.2005	0.2311			0.2433	0.2268	0.1733	0.278	0.1939	0.2055	0.2706	0.2756	0.1188	0.2943	0.3065	0.1397	0.2786	0.2141	0.2247	0.1677	0.0373	0.012	0.0809	0.2826	0.1932	0.1329	0.1799	0.235	0.2316	0.143		0.2223	0.3033	0.242	0.2777
-20.24	0.2694	0.215	0.1614	0.2665	0.1412	0.3119			0.271	0.213	0.1747	0.1972	0.2238	0.2391	0.2774	0.2692	0.0533	0.2615	0.2641	0.1326	0.2338	0.2091	0.2137	0.1792	0.015	0.0131	0.1171	0.251	0.1582	0.1394	0.2015	0.2576	0.2531	0.2614		0.218	0.2928	0.2552	0.2303
-19.984	0.2792	0.2031	0.1738	0.2223	0.149	0.2695		0.3202	0.2934	0.3113	0.2399	0.169	0.2161	0.2607	0.2461	0.2508	0.1559	0.2579	0.2988	0.1383	0.1893	0.1974	0.172	0.1879	0.0586	0.0439	0.1241	0.2107	0.1494	0.1241	0.2273	0.254	0.2748	0.2619		0.241	0.2501	0.2612	0.2215
-19.731	0.1923	0.1841	0.1636	0.1841	0.1168	0.2627		0.2693	0.2458	0.3267	0.2322	0.1885	0.2307	0.2633	0.2394	0.2328	0.1598	0.2786	0.2536	0.1407	0.2266	0.2588	0.1818	0.2266	0.1101	0.0474	0.1447	0.2316	0.1907	0.1636	0.2543	0.284	0.2628	0.2512		0.2357	0.2759	0.2426	0.1983
-19.471	0.1693	0.2189	0.169	0.2288	0.115	0.3564		0.2391	0.2358	0.2681	0.2262	0.1852	0.1902	0.2363	0.3061	0.2575	0.242	0.2563	0.2539	0.1665	0.2568	0.2735	0.1634	0.2426	0.0983	0.0266	0.1597	0.2459	0.2043	0.2023	0.2093	0.3198	0.2486	0.2691		0.2053	0.2443	0.1824	0.2389
-19.214	0.1581	0.211	0.1693	0.2593	0.1344	0.265		0.2512	0.2391	0.2833	0.2732	0.1434	0.1742	0.2731	0.263	0.3336	0.2703	0.1962	0.2907	0.1234	0.2465	0.2823	0.2197	0.203	0.0947	0.0329	0.1443	0.1804	0.253	0.21	0.1769	0.2815	0.2696	0.2714		0.1947	0.2945	0.2234	0.2656
-18.959	0.1558	0.2119	0.1577	0.2508	0.203	0.2409		0.2324	0.221	0.2768	0.2902	0.1734	0.1854	0.3171	0.2516	0.2885	0.1989	0.2645	0.3269	0.0913	0.2594	0.2366	0.1693	0.2057	0.1064	0.1022	0.1549	0.2191	0.2278	0.1749	0.1383	0.2654	0.2684	0.2746		0.1945	0.2524	0.2704	0.2473
-18.767	0.149	0.2181	0.181	0.2021	0.2219	0.2522		0.214	0.1866	0.2547	0.2486	0.1627	0.2266	0.2973	0.2832	0.2992	0.069	0.2799	0.3344	0.101	0.2448	0.2381	0.1741	0.198	0.1452	0.3118	0.1509	0.2715	0.2096	0.2098	0.2328	0.2192	0.227	0.2633		0.2636	0.2477	0.2414	0.1914
-18.51	0.22	0.2363	0.1494	0.2403	0.1917	0.3409		0.1861	0.1953	0.1949	0.2063	0.1724	0.1853	0.3489	0.3152	0.3011	0.0891	0.2694	0.2718	0.1534	0.2322	0.2396	0.2186	0.2278	0.134	0.1764	0.1436	0.1755	0.2352	0.2435	0.1838	0.2467	0.2353	0.2577		0.2779	0.2567	0.285	0.1561
-18.254	0.246	0.1959	0.1605	0.2765	0.2321	0.3399		0.2554	0.2808	0.1668	0.2055	0.1652	0.1717	0.2951	0.2606	0.2685	0.0285	0.2424	0.2867	0.1434	0.249	0.2832	0.2385	0.2378	0.0876	0.1549	0.1334	0.1969	0.2236	0.2762	0.2411	0.2498	0.2287	0.2594		0.2994	0.2978	0.3419	0.1606
-17.998	0.303	0.2066	0.1558	0.2155	0.2681	0.3051		0.2957	0.2559	0.1445	0.2203	0.1292	0.1522	0.2695	0.2494	0.276	0.0986	0.2106	0.3124	0.1265	0.2173	0.2764	0.2087	0.2293	0.1249	0.1192	0.1802	0.1905	0.209	0.264	0.1969	0.2665	0.2687	0.2297		0.2686	0.3065	0.3267	0.0584
-17.742	0.2851	0.2148	0.1416	0.2076	0.2303	0.3278		0.2633	0.2641	0.1438	0.2469	0.1597	0.1878	0.2339	0.2805	0.3021	0.0556	0.2366	0.2387	0.1521	0.1764	0.2422	0.1799	0.2457	0.1411	0.0767	0.1701	0.2134	0.2421	0.2324	0.1916	0.3051	0.3203	0.1856		0.241	0.2767	0.2555	0.1673
-17.486	0.2753	0.2463	0.1515	0.2152	0.1729	0.2518		0.247	0.2235	0.1176	0.2311	0.1875	0.2523	0.2908	0.211	0.286	0.0328	0.227	0.2209	0.1249	0.2495	0.2504	0.1877	0.2414	0.1856	0.0657	0.1608	0.2546	0.2476	0.1797	0.2247	0.2811	0.2992	0.2118		0.2477	0.2985	0.2879	0.2079
-17.229	0.1993	0.2641	0.1174	0.2627	0.1608	0.222		0.2173	0.2165	0.1653	0.2663	0.1495	0.252	0.2863	0.2168	0.277	0.1587	0.2455	0.3394	0.0981	0.2299	0.2322	0.2281	0.2692	0.1827	0.1213	0.1534	0.1901	0.2356	0.1926	0.2006	0.2875	0.2867	0.2464		0.2307	0.2349	0.2805	0.1944
-16.973	0.2287	0.2478	0.0592	0.2285	0.1953	0.2797		0.2697	0.2399	0.2363	0.3078	0.1687	0.274	0.2761	0.1932	0.2961	0.2137	0.2469	0.3432	0.0929	0.2366	0.227	0.2099	0.2756	0.1136	0.1375	0.1844	0.2264	0.2192	0.2099	0.1729	0.2568	0.2436	0.2623		0.2177	0.2091	0.3196	0.192
-16.717	0.282	0.2446	0.0075	0.2358	0.242	0.3302		0.2602	0.2281	0.2442	0.3055	0.1476	0.2015	0.2653	0.2864	0.2603	0.1578	0.285	0.2995	0.0979	0.2119	0.2418	0.1523	0.2525	0.1238	0.1563	0.1842	0.2605	0.1628	0.183	0.1594	0.2374	0.2579	0.2507		0.2064	0.2504	0.3406	0.2093
-16.461	0.2942	0.2589	0.0317	0.3178	0.2207	0.2886		0.2183	0.2258	0.2316	0.277	0.1344	0.1942	0.2933	0.2345	0.2566	0.1682	0.261	0.2682	0.0861	0.2323	0.2599	0.1353	0.2366	0.1639	0.156	0.177	0.208	0.2055	0.1303	0.1761	0.2616	0.3031	0.2573		0.2339	0.2672	0.2856	0.2243
-16.269	0.2566	0.198	0.0684	0.2804	0.238	0.2588		0.2846	0.2191	0.2024	0.2297	0.1711	0.2174	0.285	0.2256	0.2885	0.214	0.2508	0.3303	0.0873	0.2315	0.2456	0.1692	0.2539	0.1205	0.182	0.1432	0.1914	0.1914	0.1622	0.2209	0.2545	0.2932	0.2932		0.2629	0.2807	0.2512	0.2106
-16.015	0.2453	0.1885	0.0406	0.2242	0.2597	0.1772		0.3449	0.255	0.099	0.2124	0.1711	0.2295	0.2676	0.2228	0.2819	0.2504	0.2444	0.2815	0.1274	0.2518	0.2435	0.2474	0.2591	0.1597	0.1908	0.1534	0.1648	0.2236	0.1983	0.2442	0.2899	0.3277	0.2764		0.1928	0.2219	0.2779	0.2336
-15.756	0.2427	0.2023	0.0635	0.2724	0.2268	0.1256		0.2895	0.2699	0.073	0.2971	0.1739	0.2084	0.2626	0.2544	0.2459	0.2944	0.2207	0.236	0.1229	0.2444	0.2339	0.2701	0.2591	0.1454	0.2143	0.1697	0.1901	0.2274	0.216	0.2363	0.2816	0.3178	0.288		0.2549	0.2441	0.2446	0.2297
-15.499	0.2327	0.202	0.0858	0.2604	0.1793	0.2338		0.2787	0.2682	0.0195	0.3194	0.2277	0.1691	0.303	0.258	0.2614	0.0857	0.2597	0.2274	0.1105	0.2421	0.228	0.2165	0.2644	0.1329	0.1969	0.1772	0.2031	0.2696	0.2414	0.2384	0.2655	0.2624	0.3216		0.261	0.269	0.1852	0.1943
-15.244	0.2027	0.2116	0.122	0.2354	0.1727	0.1781		0.2789	0.2229	0.0636	0.2843	0.2037	0.1865	0.3011	0.222	0.2981	0.0225	0.2802	0.2818	0.0968	0.2376	0.2462	0.1774	0.257	0.162	0.1886	0.148	0.1681	0.2496	0.2348	0.1865	0.254	0.2643	0.3326		0.2266	0.2805	0.1834	0.1873
-14.988	0.2458	0.2094	0.1266	0.1773	0.2111	0.1633		0.2426	0.2238	0.0136	0.2615	0.1833	0.2454	0.2616	0.2557	0.2242	0.0214	0.2717	0.3291	0.0826	0.2483	0.2669	0.1886	0.2439	0.2211	0.2071	0.1424	0.1603	0.2058	0.1918	0.1896	0.2252	0.2645	0.2773		0.2261	0.2532	0.1951	0.2059
-14.731	0.2837	0.2492	0.1193	0.1872	0.2454	0.2873		0.2328	0.2404	0.0133	0.3	0.1826	0.2377	0.3351	0.2386	0.2586	0.0075	0.2776	0.2724	0.0756	0.2156	0.251	0.1965	0.2314	0.1985	0.2229	0.1834	0.2232	0.2103	0.1349	0.1935	0.2393	0.2999	0.2644		0.244	0.2404	0.2815	0.2363
-14.476	0.2522	0.2745	0.1034	0.2164	0.2238	0.3155		0.2339	0.2122	0.0079	0.2803	0.1706	0.219	0.3215	0.219	0.2572	0.0873	0.2766	0.2748	0.0696	0.2252	0.2771	0.1808	0.2516	0.1691	0.2232	0.1882	0.2559	0.23	0.1624	0.1763	0.2632	0.3255	0.2814		0.3252	0.257	0.2555	0.2202
-14.219	0.2535	0.2404	0.0799	0.3227	0.203	0.2299		0.2904	0.2002	0.0303	0.2238	0.2208	0.1809	0.2963	0.1655	0.2744	0.1132	0.2774	0.3206	0.0747	0.2006	0.2627	0.1796	0.2018	0.1744	0.1918	0.1839	0.2583	0.2088	0.182	0.2121	0.2268	0.3246	0.2491		0.332	0.2815	0.2258	0.2009
-13.963	0.2856	0.1971	0.1096	0.2895	0.2277	0.259		0.2999	0.2604	0.0787	0.2253	0.1757	0.1796	0.2711	0.1288	0.2778	0.0219	0.2699	0.2662	0.0829	0.1753	0.2175	0.194	0.2452	0.156	0.1587	0.1704	0.2278	0.2025	0.182	0.2205	0.2141	0.2846	0.2894		0.2818	0.2779	0.2704	0.1891
-13.771	0.2945	0.2108	0.1238	0.2762	0.2171	0.2509		0.2447	0.2964	0.1714	0.2372	0.1657	0.1799	0.2493	0.1423	0.2878	0.0264	0.2898	0.2385	0.0781	0.2099	0.2155	0.183	0.2467	0.1948	0.1298	0.1828	0.163	0.1781	0.1679	0.2479	0.2166	0.249	0.2613		0.2373	0.2545	0.2589	0.1253
-13.514	0.2545	0.229	0.1375	0.2874	0.176	0.2906		0.3069	0.2477	0.1979	0.2751	0.1654	0.2292	0.3113	0.2143	0.2574	0.0279	0.3254	0.2175	0.0601	0.1912	0.2479	0.1962	0.2429	0.1675	0.0934	0.1644	0.0921	0.1818	0.1914	0.2282	0.2737	0.2864	0.2392	0.2554	0.2392	0.2317	0.2531	0.1017
-13.258	0.2387	0.2108	0.0741	0.2287	0.1706	0.2591		0.2668	0.2106	0.2418	0.2868	0.1529	0.2081	0.2777	0.2492	0.2608	0.0626	0.2842	0.2431	0.046	0.1829	0.2749	0.193	0.2365	0.1652	0.0641	0.1279	0.0666	0.1845	0.2047	0.2266	0.2629	0.2922	0.27	0.2333	0.2207	0.2199	0.2865	0.0604
-13.005	0.2601	0.2288	0.0755	0.1877	0.1529	0.2942		0.2505	0.2027	0.3558	0.2178	0.2017	0.1568	0.2874	0.1501	0.2612	0.0752	0.3024	0.3442	0.0403	0.1763	0.2835	0.1977	0.2518	0.1997	0.0585	0.1365	0.0665	0.1963	0.2501	0.1868	0.2237	0.3152	0.2766	0.2432	0.2249	0.2096	0.3176	0.0561
-12.746	0.3115	0.2261	0.1111	0.2459	0.1409	0.3111		0.2809	0.2236	0.3697	0.2749	0.1911	0.1404	0.3573	0.1502	0.2665	0.1141	0.2958	0.3142	0.035	0.1568	0.2592	0.1978	0.251	0.2166	0.0553	0.1536	0.0826	0.1516	0.2493	0.2007	0.1902	0.3	0.2265	0.2683	0.2757	0.2277	0.2655	0.0475
-12.49	0.2704	0.2271	0.1499	0.2655	0.12	0.246		0.3254	0.2378	0.2914	0.3254	0.1306	0.1549	0.3164	0.1632	0.2576	0.1514	0.2357	0.2632	0.038	0.1841	0.2309	0.1876	0.2474	0.2147	0.0632	0.1268	0.0673	0.1474	0.2174	0.1756	0.2226	0.2881	0.2225	0.2475	0.2948	0.2564	0.2862	0.0464
-12.234	0.2356	0.2275	0.182	0.2269	0.1188	0.2725		0.2854	0.2156	0.3109	0.2563	0.1341	0.1913	0.3185	0.2342	0.2558	0.2653	0.1629	0.2956	0.035	0.1971	0.2259	0.1582	0.2281	0.1894	0.077	0.1633	0.0631	0.1866	0.1922	0.2276	0.2528	0.2786	0.2119	0.2097	0.277	0.2541	0.2407	0.0486
-11.98	0.2274	0.183	0.1747	0.199	0.1434	0.2945		0.2456	0.2652	0.2961	0.2143	0.1678	0.2355	0.3375	0.2286	0.1671	0.3148	0.2931	0.2857	0.0306	0.1975	0.1996	0.1752	0.2279	0.1976	0.105	0.1458	0.0472	0.2112	0.2432	0.25	0.2415	0.2628	0.2587	0.18	0.326	0.2178	0.2172	0.0311
-11.721	0.2582	0.1628	0.1445	0.2936	0.1981	0.2732		0.2574	0.2971	0.241	0.1902	0.1871	0.2145	0.3249	0.2379	0.1927	0.2548	0.3195	0.2327	0.035	0.2286	0.2165	0.1841	0.2391	0.1769	0.067	0.153	0.0555	0.2179	0.2075	0.2308	0.2251	0.2793	0.2609	0.243	0.2584	0.2476	0.2221	0.0253
-11.464	0.2088	0.1435	0.2007	0.2433	0.1993	0.3051		0.2553	0.2619	0.3144	0.207	0.1872	0.2242	0.2899	0.2835	0.233	0.2318	0.29	0.2122	0.0321	0.2303	0.2173	0.2085	0.2314	0.1846	0.0482	0.111	0.0173	0.2089	0.2346	0.2227	0.2436	0.2914	0.272	0.241	0.2453	0.2609	0.2721	0.0268
-11.209	0.2167	0.1891	0.1581	0.2595	0.213	0.2867		0.2322	0.2159	0.3669	0.2393	0.2033	0.1696	0.2929	0.2928	0.227	0.269	0.2637	0.2325	0.0341	0.2958	0.2299	0.1883	0.2087	0.1681	0.0455	0.1175	0.0213	0.1917	0.2573	0.2359	0.2778	0.3271	0.2833	0.304	0.2464	0.2093	0.2814	0.0285
-11.016	0.2567	0.2213	0.1581	0.3371	0.2627	0.2433		0.2591	0.1968	0.3411	0.279	0.1831	0.1905	0.3836	0.2448	0.2198	0.287	0.2364	0.2609	0.0149	0.2835	0.2181	0.1459	0.2446	0.1842	0.0424	0.1397	0.0149	0.2039	0.2677	0.1834	0.2582	0.3188	0.256	0.264	0.276	0.2589	0.2789	0.0356
-10.76	0.2631	0.2272	0.1629	0.2889	0.2573	0.272		0.2719	0.2366	0.2658	0.2476	0.1784	0.1888	0.3577	0.2466	0.2447	0.3493	0.2338	0.2925	0.0076	0.2655	0.2059	0.1508	0.2639	0.1988	0.042	0.1565	0.0099	0.1847	0.3075	0.1446	0.2387	0.3073	0.2532	0.2226	0.2663	0.2292	0.2666	0.0475
-10.504	0.2269	0.232	0.1755	0.2433	0.2575	0.3276		0.3047	0.21	0.2796	0.2574	0.2214	0.2225	0.2718	0.2611	0.285	0.3237	0.2643	0.2548	0.007	0.2214	0.2099	0.1046	0.2555	0.2358	0.0479	0.1511	0.0106	0.1673	0.2533	0.1382	0.252	0.256	0.3506	0.2055	0.2647	0.2337	0.273	0.0384
-10.248	0.2243	0.2032	0.2011	0.2637	0.1863	0.2898		0.2387	0.2058	0.2755	0.2856	0.2697	0.1756	0.2745	0.2712	0.2498	0.2506	0.2673	0.2363	0.0067	0.2877	0.2085	0.0764	0.263	0.2106	0.0477	0.1558	0.0168	0.1889	0.2061	0.1411	0.2225	0.258	0.3346	0.1874	0.2453	0.1332	0.2764	0.0384
-9.992	0.2629	0.1877	0.2132	0.2817	0.1923	0.2594		0.1254	0.2524	0.2347	0.2478	0.2308	0.1973	0.3396	0.2274	0.2704	0.2482	0.285	0.2869	0.0062	0.2947	0.2257	0.0838	0.2506	0.2122	0.067	0.1343	0.0066	0.1691	0.1963	0.1327	0.215	0.2595	0.2913	0.2407	0.2306	0.0959	0.2691	0.0576
-9.736	0.2124	0.1696	0.1898	0.2251	0.2355	0.2887		0.1075	0.27	0.2158	0.2049	0.224	0.1881	0.298	0.257	0.2896	0.282	0.2889	0.2644	0.0224	0.2724	0.2179	0.0759	0.242	0.1834	0.0453	0.1549	0.006	0.1381	0.2062	0.1203	0.2152	0.3255	0.2573	0.2533	0.1803	0.0947	0.3047	0.0492
-9.479	0.2034	0.1592	0.1638	0.2122	0.223	0.3239		0.1589	0.2302	0.2727	0.1926	0.2427	0.2278	0.2705	0.2614	0.2989	0.2902	0.2699	0.2597	0.0109	0.2452	0.2707	0.085	0.2408	0.2174	0.0338	0.1686	0.01	0.1687	0.1943	0.0974	0.245	0.3377	0.2683	0.2445	0.2309	0.0955	0.2462	0.0393
-9.223	0.2299	0.1924	0.1946	0.2985	0.1796	0.2431		0.1472	0.1965	0.346	0.237	0.255	0.2523	0.3454	0.2401	0.2752	0.3041	0.2881	0.2935	0.026	0.3343	0.2351	0.0719	0.2334	0.2141	0.0294	0.1919	0.0087	0.1675	0.1781	0.0808	0.2165	0.3394	0.2717	0.2292	0.279	0.0848	0.2424	0.0361
-8.97	0.2548	0.2333	0.1944	0.2963	0.2167	0.1708		0.1416	0.1774	0.3045	0.2836	0.2046	0.2609	0.3428	0.2554	0.2672	0.3281	0.2439	0.3168	0.0132	0.292	0.2041	0.0565	0.1815	0.1957	0.0243	0.1965	0.0175	0.2027	0.1846	0.1011	0.2034	0.291	0.2657	0.2811	0.3023	0.0965	0.235	0.0758
-8.711	0.2486	0.2401	0.1868	0.2417	0.2378	0.1745		0.1927	0.1953	0.2983	0.319	0.1787	0.2205	0.3109	0.2312	0.281	0.2881	0.2492	0.2718	0.0093	0.264	0.2282	0.066	0.2184	0.2173	0.021	0.1618	0.0146	0.1693	0.193	0.113	0.1864	0.2656	0.3074	0.2528	0.282	0.1056	0.2342	0.0538
-8.518	0.2464	0.2294	0.1616	0.2313	0.2044	0.2506		0.161	0.1747	0.3298	0.2822	0.2318	0.1553	0.2577	0.2294	0.238	0.2585	0.3224	0.2521	0.0042	0.1591	0.2136	0.0519	0.2293	0.2376	0.0158	0.1944	0.0108	0.1626	0.2307	0.0973	0.19	0.2867	0.264	0.2838	0.2909	0.0832	0.271	0.0384
-8.262	0.2441	0.2683	0.1391	0.2838	0.1754	0.22		0.201	0.1652	0.2676	0.262	0.2046	0.1861	0.3558	0.2467	0.2708	0.2688	0.2996	0.2751	0.0018	0.1688	0.236	0.0526	0.2436	0.239	0.0313	0.2047	0.0094	0.2075	0.2267	0.0929	0.2369	0.3213	0.2587	0.2409	0.2409	0.0474	0.3026	0.0739
-8.006	0.2931	0.242	0.1398	0.2334	0.1611	0.2474		0.1582	0.1598	0.2641	0.3086	0.1794	0.2279	0.3346	0.2359	0.2853	0.277	0.3059	0.2367	0.0027	0.1482	0.2483	0.0423	0.24	0.1848	0.024	0.1595	0.0081	0.2417	0.2327	0.0616	0.2076	0.314	0.2779	0.2297	0.257	0.0372	0.215	0.0997
-7.75	0.2142	0.1932	0.1603	0.2647	0.2009	0.3359		0.1402	0.1934	0.3304	0.2605	0.2028	0.2158	0.3175	0.2717	0.2478	0.3332	0.2825	0.2445	0.0032	0.1637	0.2428	0.0458	0.242	0.1868	0.0231	0.1479	0.0183	0.2142	0.1948	0.0798	0.1765	0.305	0.2955	0.2564	0.3148	0.0433	0.229	0.0675
-7.494	0.2232	0.2382	0.1676	0.3759	0.2439	0.3536	0.27	0.2129	0.2012	0.294	0.197	0.2242	0.1869	0.3821	0.2787	0.2776	0.3037	0.2979	0.2848	0.0061	0.1971	0.2678	0.0316	0.2347	0.1965	0.0245	0.1345	0.0144	0.1775	0.2197	0.0766	0.1793	0.2702	0.2864	0.286	0.2839	0.063	0.2733	0.039
-7.237	0.2607	0.2394	0.1616	0.307	0.2425	0.3145	0.253	0.1716	0.2297	0.2886	0.2341	0.194	0.1595	0.3679	0.2343	0.2548	0.3201	0.2931	0.3297	0.0254	0.2047	0.2239	0.0289	0.217	0.1899	0.0369	0.0952	0.0067	0.1918	0.2077	0.087	0.1977	0.2437	0.335	0.2621	0.2939	0.047	0.2548	0.0623
-6.982	0.2646	0.235	0.164	0.2596	0.1969	0.3174	0.2105	0.1546	0.2318	0.3181	0.2842	0.2256	0.1909	0.2953	0.2056	0.2461	0.2789	0.3006	0.2664	0.038	0.1887	0.2255	0.0196	0.2682	0.1982	0.0343	0.0754	0.0082	0.1744	0.2279	0.0704	0.1737	0.2525	0.3423	0.2362	0.2416	0.0433	0.2979	0.0609
-6.726	0.2522	0.2334	0.189	0.3164	0.2218	0.3394	0.2117	0.2318	0.2057	0.2994	0.3295	0.2623	0.2521	0.3089	0.2554	0.256	0.2723	0.2667	0.2478	0.0295	0.1969	0.2134	0.016	0.2379	0.1984	0.0242	0.0456	0.0063	0.1511	0.2117	0.056	0.1448	0.2962	0.2802	0.2098	0.2453	0.0506	0.3079	0.0453
-6.469	0.2358	0.2438	0.1896	0.2824	0.2243	0.2912	0.2758	0.2985	0.1928	0.2934	0.2649	0.2942	0.272	0.3964	0.247	0.2639	0.2857	0.2644	0.2804	0.0299	0.2226	0.2514	0.0221	0.2085	0.22	0.0107	0.0627	0.0043	0.1149	0.2157	0.0355	0.1463	0.2998	0.2848	0.1911	0.2535	0.0447	0.2731	0.0681
-6.213	0.2633	0.2962	0.1664	0.2268	0.2256	0.3295	0.3757	0.2635	0.2006	0.3347	0.2361	0.195	0.2568	0.3146	0.2599	0.2819	0.2435	0.2634	0.2533	0.0374	0.2178	0.2226	0.0294	0.2214	0.2343	0.0116	0.0909	0.0096	0.1506	0.2775	0.0546	0.1154	0.2697	0.2866	0.2348	0.2649	0.0264	0.2495	0.0268
-6.021	0.2399	0.2816	0.1911	0.2343	0.1722	0.3565	0.2657	0.267	0.1456	0.2978	0.3153	0.1932	0.1858	0.3361	0.2789	0.2265	0.2404	0.2603	0.2434	0.0348	0.1531	0.2082	0.0282	0.1981	0.2495	0.0293	0.0988	0.0175	0.1855	0.2805	0.0418	0.11	0.2546	0.2928	0.2319	0.2956	0.0161	0.2542	0.0507
-5.765	0.2076	0.2237	0.1678	0.3191	0.1489	0.2842	0.2417	0.2799	0.1051	0.2845	0.298	0.2463	0.1985	0.36	0.2872	0.2677	0.2086	0.232	0.2781	0.0308	0.1523	0.2226	0.0097	0.2451	0.2029	0.0192	0.1088	0.0266	0.1933	0.2944	0.0356	0.1005	0.2263	0.3292	0.2114	0.2664	0.0076	0.2368	0.0339
-5.508	0.2013	0.2097	0.1513	0.3395	0.1371	0.2787	0.261	0.2472	0.1167	0.3134	0.2365	0.2771	0.2453	0.3342	0.2463	0.2113	0.1723	0.2361	0.3489	0.0176	0.2028	0.2168	0.017	0.2434	0.2245	0.0197	0.0865	0.0326	0.1867	0.2473	0.0287	0.0754	0.2199	0.349	0.1645	0.2443	0.0361	0.2567	0.0395
-5.255	0.2684	0.2356	0.1368	0.2776	0.1358	0.3189	0.23	0.2377	0.1267	0.3236	0.2106	0.2273	0.2334	0.2579	0.2402	0.2243	0.1785	0.2691	0.3228	0.0172	0.2343	0.1603	0.0161	0.2114	0.22	0.016	0.0884	0.0283	0.1337	0.1919	0.0522	0.0756	0.1265	0.3109	0.1136	0.2123	0.0235	0.2707	0.0782
-4.996	0.2707	0.2447	0.1578	0.3071	0.1535	0.2488	0.2319	0.2541	0.1409	0.2772	0.1984	0.222	0.1718	0.3104	0.2604	0.2686	0.1912	0.2608	0.2828	0.0297	0.2448	0.1666	0.0151	0.182	0.2104	0.0194	0.0996	0.0244	0.106	0.1709	0.092	0.0858	0.0455	0.2811	0.0931	0.2213	0.021	0.277	0.0673
-4.739	0.2289	0.2291	0.1607	0.2781	0.202	0.2913	0.2665	0.3231	0.1287	0.2712	0.168	0.2324	0.1614	0.329	0.2505	0.2635	0.2036	0.2598	0.2768	0.0365	0.2312	0.1883	0.0041	0.1686	0.2109	0.0305	0.1233	0.0311	0.0702	0.1909	0.0467	0.0761	0.0501	0.301	0.0661	0.1888	0.0292	0.2706	0.0837
-4.484	0.2359	0.2362	0.2061	0.2668	0.1893	0.3065	0.3369	0.2817	0.139	0.3441	0.1628	0.3189	0.1782	0.3039	0.2153	0.2869	0.2508	0.2458	0.24	0.0295	0.21	0.1847	0.0082	0.2007	0.21	0.0211	0.1272	0.0147	0.0553	0.178	0.04	0.0539	0.0611	0.2832	0.1171	0.0979	0.0189	0.2577	0.0686
-4.227	0.2651	0.2431	0.2038	0.2655	0.2047	0.2778	0.323	0.2455	0.1177	0.2883	0.1881	0.2336	0.2677	0.346	0.2367	0.2641	0.2859	0.2439	0.2559	0.0233	0.1947	0.1278	0.0043	0.2111	0.1634	0.0024	0.1186	0.0053	0.0536	0.1618	0.0334	0.0492	0.0534	0.3002	0.1322	0.0864	0.0149	0.2572	0.0617
-3.971	0.2458	0.2505	0.1854	0.3025	0.2225	0.2805	0.2961	0.2728	0.0919	0.262	0.2091	0.1952	0.292	0.3233	0.2868	0.2687	0.2528	0.2494	0.2501	0.0285	0.2248	0.1072	0.0084	0.193	0.1279	0.0162	0.1014	0.0039	0.0132	0.1656	0.0306	0.0837	0.0657	0.3012	0.0982	0.0755	0.0373	0.3023	0.0905
-3.715	0.2175	0.2086	0.1853	0.2508	0.2344	0.2696	0.2431	0.2575	0.1037	0.2827	0.2076	0.2312	0.2221	0.3125	0.2646	0.1979	0.092	0.2672	0.2931	0.0263	0.2906	0.106	0.0212	0.2429	0.1107	0.0228	0.1268	0.0254	0.0462	0.1806	0.0356	0.0717	0.0776	0.3214	0.0939	0.0758	0.0214	0.2646	0.087
-3.458	0.2289	0.2042	0.1842	0.2196	0.2172	0.2432	0.2199	0.2309	0.0824	0.2425	0.2266	0.2579	0.1748	0.3164	0.1812	0.1261	0.1474	0.2739	0.257	0.0271	0.3478	0.1067	0.0366	0.2291	0.1518	0.0199	0.1503	0.0194	0.0759	0.1622	0.0264	0.0795	0.0718	0.2587	0.078	0.0767	0.0113	0.2498	0.0567
-3.266	0.267	0.2503	0.1932	0.2608	0.1735	0.2692	0.2339	0.2409	0.0925	0.2498	0.195	0.2265	0.1913	0.2799	0.1437	0.1192	0.1404	0.2676	0.1573	0.0244	0.3006	0.0668	0.053	0.1563	0.1361	0.0322	0.1165	0.0102	0.0856	0.1162	0.0371	0.0799	0.0943	0.2603	0.0994	0.0941	0.0177	0.2168	0.0996
-3.011	0.2883	0.2447	0.1693	0.2408	0.1698	0.3214	0.2708	0.2673	0.1014	0.3033	0.1572	0.1396	0.2361	0.2701	0.1393	0.1051	0.1066	0.2843	0.1597	0.0271	0.2935	0.0928	0.0499	0.1179	0.1302	0.0038	0.1355	0.0186	0.0829	0.0825	0.0255	0.0719	0.1122	0.2433	0.0797	0.0993	0.0315	0.2212	0.0996
-2.754	0.2841	0.2324	0.1211	0.2734	0.1843	0.327	0.2772	0.1755	0.1063	0.2723	0.1187	0.1213	0.2181	0.2843	0.1471	0.0745	0.086	0.2647	0.169	0.0214	0.2868	0.1009	0.0606	0.1227	0.1015	0.0122	0.0297	0.0181	0.0712	0.0861	0.0313	0.0737	0.0654	0.2186	0.0601	0.0727	0.0199	0.1614	0.0658
-2.498	0.2249	0.1928	0.128	0.3287	0.2258	0.285	0.2444	0.127	0.1197	0.2712	0.0725	0.0504	0.1622	0.3311	0.1897	0.0629	0.0968	0.2544	0.162	0.0209	0.2751	0.1003	0.0491	0.108	0.0774	0.042	0.027	0.0196	0.0713	0.0887	0.0408	0.0787	0.1009	0.1557	0.0632	0.0802	0.0301	0.1437	0.0618
-2.245	0.2293	0.1932	0.1277	0.2716	0.18	0.2989	0.1941	0.1219	0.0744	0.2999	0.0741	0.1055	0.1379	0.2989	0.1802	0.047	0.1182	0.2261	0.1632	0.0258	0.2698	0.0944	0.0261	0.1269	0.0689	0.0458	0.0758	0.0045	0.0715	0.0889	0.0296	0.0691	0.1297	0.1454	0.0589	0.1023	0.0324	0.1304	0.0302
-1.986	0.1992	0.1728	0.1111	0.2526	0.128	0.2028	0.1357	0.121	0.0552	0.2332	0.0684	0.1122	0.1295	0.2804	0.1814	0.0913	0.1558	0.2808	0.1738	0.0335	0.3112	0.0745	0.0295	0.1325	0.0501	0.047	0.1094	0.0185	0.0488	0.107	0.0372	0.0681	0.1267	0.1304	0.0494	0.1147	0.0415	0.1228	0.0177
-1.73	0.1752	0.1384	0.1051	0.2386	0.1408	0.1911	0.1307	0.1171	0.0746	0.1727	0.0753	0.1632	0.1357	0.2941	0.1585	0.0937	0.1223	0.2743	0.2236	0.0426	0.3069	0.0867	0.021	0.1068	0.0571	0.007	0.1029	0.0353	0.0599	0.1123	0.05	0.0532	0.1363	0.1299	0.0467	0.1059	0.0282	0.0951	0.0226
-1.473	0.1895	0.156	0.1518	0.208	0.1579	0.1916	0.1266	0.1322	0.0696	0.1405	0.0725	0.155	0.1564	0.3109	0.1437	0.0829	0.119	0.2053	0.2604	0.0116	0.3408	0.1003	0.014	0.1111	0.0685	0.0048	0.1041	0.0682	0.0832	0.0907	0.0577	0.031	0.1146	0.1264	0.0448	0.0917	0.0479	0.1239	0.0236
-1.22	0.2164	0.1857	0.0945	0.1721	0.1433	0.1867	0.1298	0.1319	0.0477	0.1593	0.0878	0.1211	0.1656	0.3627	0.1483	0.0979	0.2931	0.1736	0.1835	0.0011	0.341	0.0783	0.0215	0.1048	0.0704	0.0031	0.0932	0.0575	0.0992	0.1145	0.0509	0.0272	0.0794	0.1316	0.0644	0.0968	0.0436	0.1884	0.0192
-0.961	0.2006	0.181	0.0943	0.1849	0.1432	0.1981	0.1399	0.1239	0.0341	0.2027	0.0856	0.1137	0.1654	0.302	0.1531	0.0926	0.3991	0.1809	0.1961	0.0103	0.3365	0.1128	0.0337	0.1169	0.0665	0.0236	0.0879	0.0949	0.1229	0.1312	0.0601	0.0182	0.0736	0.1352	0.0413	0.1026	0.0427	0.1856	0.0197
-0.705	0.1964	0.2158	0.1284	0.2409	0.1362	0.2053	0.1251	0.1235	0.044	0.227	0.1023	0.1362	0.1694	0.3049	0.1506	0.1208	0.3592	0.1834	0.2049	0.0334	0.3227	0.1059	0.03	0.0819	0.0715	0.0245	0.0739	0.0918	0.1176	0.164	0.072	0.0327	0.0882	0.1372	0.0267	0.0687	0.0473	0.1768	0.0266
-0.512	0.2033	0.2184	0.1225	0.2277	0.1725	0.2217	0.1312	0.115	0.0298	0.209	0.1047	0.1143	0.1623	0.3548	0.1639	0.1013	0.2758	0.1765	0.1682	0.0393	0.3537	0.0844	0.0396	0.1036	0.0794	0.0194	0.0634	0.095	0.1283	0.1825	0.0516	0.0272	0.1161	0.1612	0.0576	0.0901	0.0395	0.1734	0.0245
-0.256	0.2011	0.2454	0.1271	0.2339	0.2089	0.2292	0.162	0.0862	0.0544	0.1822	0.1205	0.1566	0.1702	0.2646	0.1418	0.1095	0.1053	0.1918	0.1617	0.0324	0.3399	0.0982	0.0335	0.1295	0.0642	0.0127	0.0546	0.1118	0.1466	0.1562	0.0526	0.026	0.1288	0.1714	0.0645	0.0677	0.0348	0.1708	0.0373
0	0.2405	0.2656	0.1668	0.2708	0.3001	0.2406	0.1984	0.046	0.061	0.1893	0.1367	0.1881	0.2008	0.24	0.1329	0.1174	0.0219	0.2134	0.1772	0.0331	0.2931	0.0876	0.0315	0.1291	0.0585	0.0198	0.0451	0.1007	0.1498	0.1694	0.0771	0.0257	0.1451	0.1589	0.0589	0.1052	0.0387	0.1716	0.0544
0.256		0.254	0.1945	0.3208	0.2568	0.2252	0.2073	0.0359	0.0634	0.2165	0.1221	0.1468	0.2352	0.2704	0.1738	0.0838	0.2881	0.1599	0.2042	0.0564	0.2452	0.0875	0.0035	0.1159	0.0528	0.0156	0.0381	0.1226	0.1534	0.1943	0.0756	0.022	0.145	0.1485	0.0461	0.131	0.03	0.1047	0.0616
0.509		0.2647	0.1799	0.2741	0.2793	0.3102	0.2407	0.0589	0.0849	0.2254	0.1395	0.1729	0.1798	0.2983	0.1742	0.0864	0.2739	0.1615	0.1579	0.0376	0.2757	0.1066	0.0022	0.1345	0.0522	0.0161	0.0185	0.1167	0.1162	0.1643	0.0832	0.009	0.089	0.1485	0.044	0.1032	0.0193	0.1604	0.0359
0.768		0.304	0.1817	0.2835	0.298	0.3208	0.2308	0.0805	0.0937	0.24	0.1513	0.1728	0.2173	0.2407	0.1474	0.0373	0.2714	0.185	0.18	0.0245	0.277	0.0893	0.0033	0.1398	0.0464	0.054	0.0506	0.0951	0.1031	0.1661	0.0944	0.0238	0.0735	0.1544	0.0519	0.0963	0.0408	0.1653	0.0297
1.024		0.31	0.1935	0.3203	0.3104	0.2995	0.2099	0.1154	0.0736	0.2508	0.1796	0.1709	0.1964	0.21	0.1251	0.0083	0.2767	0.1868	0.1922	0.0204	0.2253	0.0635	0.0043	0.1828	0.0482	0.0599	0.0476	0.0486	0.1109	0.1784	0.0792	0.0113	0.0488	0.1241	0.0365	0.0718	0.0266	0.2208	0.0197
1.28		0.3544	0.1776	0.3491	0.268	0.327	0.1947	0.1149	0.0309	0.2669	0.236	0.2071	0.2257	0.1491	0.1458	0.0342	0.2543	0.2074	0.1948	0.0227	0.2025	0.0811	0.0062	0.1777	0.0526	0.0504	0.0309	0.0205	0.117	0.1524	0.0943	0.0756	0.0552	0.1338	0.0063	0.0728	0.0086	0.2152	0.0413
1.534		0.2807	0.1921	0.3126	0.234	0.3085	0.2122	0.1309	0.0893	0.2709	0.2224	0.283	0.2053	0.0577	0.1883	0.1106	0.2401	0.1979	0.201	0.0489	0.2661	0.0698	0.0043	0.1457	0.0433	0.0234	0.0256	0.0232	0.1135	0.1491	0.0929	0.0453	0.0401	0.1742	0.0202	0.1057	0.0105	0.2085	0.0428
1.793		0.2547	0.1746	0.2865	0.2407	0.2696	0.2213	0.0971	0.0729	0.2752	0.2381	0.2737	0.2974	0.0967	0.1994	0.0663	0.1895	0.1849	0.2223	0.0446	0.2959	0.0725	0.0312	0.1392	0.0403	0.014	0.0157	0.044	0.1134	0.1339	0.0765	0.0315	0.0089	0.1444	0.042	0.0787	0.035	0.1942	0.0626
2.05		0.2159	0.1765	0.3008	0.3107	0.2402	0.2272	0.1075	0.009	0.2911	0.2418	0.2507	0.2442	0.1677	0.1852	0.0335	0.237	0.1663	0.2511	0.0448	0.2603	0.0062	0.0314	0.1426	0.0475	0.0158	0.015	0.0831	0.1212	0.1229	0.0771	0.0396	0.084	0.1594	0.0448	0.0684	0.0445	0.1472	0.034
2.305		0.299	0.1784	0.2078	0.2611	0.2498	0.2029	0.0873	0.0512	0.2356	0.233	0.2122	0.2057	0.2017	0.1329	0.0958	0.2837	0.1819	0.259	0.0346	0.262	0.0255	0.0226	0.1689	0.0616	0.0192	0.0296	0.0883	0.1256	0.1265	0.0722	0.0184	0.1273	0.1386	0.0507	0.1067	0.0557	0.2019	0.0321
2.498		0.3647	0.1807	0.2697	0.2725	0.2913	0.1908	0.0896	0.0392	0.285	0.1904	0.2522	0.1879	0.2222	0.1618	0.0928	0.2567	0.2307	0.272	0.0266	0.2469	0.0889	0.0045	0.1761	0.0665	0.01	0.0235	0.0804	0.1221	0.1423	0.1131	0.0324	0.103	0.1224	0.0372	0.0827	0.0482	0.1788	0.0556
2.754		0.3148	0.1818	0.2723	0.2816	0.2948	0.1983	0.0961	0.1032	0.2769	0.2176	0.1804	0.2368	0.2511	0.1822	0.0516	0.2452	0.2331	0.2089	0.0537	0.2501	0.1128	0.0055	0.1918	0.0686	0.0082	0.0592	0.0805	0.1223	0.1833	0.0849	0.0577	0.101	0.1659	0.0406	0.0671	0.0585	0.1957	0.0749
3.01		0.3235	0.206	0.3003	0.2564	0.3124	0.2091	0.1016	0.1813	0.3018	0.26	0.2468	0.2365	0.2051	0.162	0.0342	0.236	0.2227	0.1976	0.0745	0.2392	0.0659	0.0086	0.1882	0.0557	0.0349	0.031	0.1179	0.0816	0.1439	0.1041	0.039	0.0862	0.1697	0.0439	0.0659	0.047	0.1888	0.0698
3.266		0.3178	0.2109	0.2976	0.218	0.3285	0.2324	0.0788	0.0392	0.3182	0.2742	0.2353	0.1913	0.1205	0.2157	0.0094	0.1514	0.241	0.1728	0.0383	0.2532	0.0904	0.009	0.1445	0.0615	0.0419	0.0643	0.1032	0.0836	0.1305	0.0805	0.0451	0.0622	0.1434	0.0573	0.0456	0.0462	0.2028	0.0641
3.522		0.2484	0.1779	0.3027	0.2194	0.3034	0.2222	0.0929	0.1271	0.3465	0.2737	0.3709	0.1738	0.0692	0.2029	0.0125	0.3056	0.2826	0.1595	0.0248	0.2632	0.0885	0.0207	0.1249	0.0428	0.036	0.0661	0.0578	0.2338	0.1407	0.0794	0.0517	0.032	0.1094	0.0444	0.0417	0.0262	0.1771	0.0309
3.778		0.2602	0.157	0.3037	0.273	0.2629	0.2125	0.0809	0.0824	0.3469	0.3334	0.2893	0.1884	0.0552	0.2058	0.0214	0.3326	0.2483	0.2028	0.0346	0.244	0.1145	0.0452	0.2102	0.0407	0.0324	0.0533	0.0511	0.179	0.1197	0.0763	0.0404	0.0106	0.0819	0.0729	0.0287	0.0081	0.1982	0.0331
4.035		0.2698	0.16	0.2429	0.3251	0.2225	0.2	0.0714	0.0847	0.3011	0.3857	0.2886	0.2806	0.0868	0.1845	0.0509	0.2061	0.238	0.2354	0.0516	0.2262	0.0981	0.0387	0.2822	0.0418	0.0535	0.0368	0.0535	0.1187	0.1379	0.0788	0.0425	0.0401	0.084	0.0879	0.0565	0.0122	0.2294	0.0041
4.291		0.2605	0.1741	0.2891	0.2852	0.2956	0.2919	0.0738	0.0787	0.251	0.2839	0.263	0.3132	0.1351	0.1768	0.0252	0.0835	0.2231	0.2454	0.0807	0.2064	0.0695	0.0176	0.1686	0.0523	0.0096	0.0094	0.0168	0.1593	0.1468	0.0628	0.0502	0.0436	0.0671	0.0641	0.0436	0.0242	0.1912	0.0071
4.544		0.2908	0.1842	0.2699	0.3032	0.3134	0.2482	0.0578	0.0751	0.2917	0.2819	0.2202	0.2648	0.1624	0.1876	0.0099	0.183	0.2487	0.2629	0.0615	0.242	0.0756	0.0268	0.1484	0.0402	0.0066	0.0083	0.031	0.3824	0.19	0.0688	0.0335	0.0061	0.0484	0.0737	0.0663	0.0375	0.1946	0.0046
4.803		0.2906	0.1846	0.3193	0.2972	0.3103	0.3025	0.0547	0.0776	0.3711	0.2114	0.2219	0.2225	0.1287	0.1632	0.0673	0.1653	0.2568	0.2759	0.1141	0.2395	0.0881	0.0583	0.139	0.0541	0.0169	0.0143	0.024	0.4266	0.201	0.058	0.058	0.02	0.0966	0.0863	0.0092	0.0128	0.2436	0.0048
4.996		0.3026	0.1812	0.2803	0.2891	0.356	0.2934	0.0473	0.0808	0.3508	0.2201	0.2523	0.245	0.233	0.0606	0.0663	0.1226	0.2919	0.2731	0.0755	0.2595	0.0691	0.0981	0.1466	0.0329	0.0122	0.0168	0.0117	0.3875	0.1685	0.0384	0.0639	0.0547	0.0663	0.1007	0.0359	0.0258	0.2772	0.0184
5.252		0.2693	0.1933	0.2926	0.227	0.3219	0.2615	0.0734	0.1013	0.3888	0.2314	0.2977	0.2566	0.2351	0.2194	0.0276	0.1133	0.2999	0.2219	0.0761	0.2552	0.0697	0.0921	0.1356	0.0306	0.0228	0.0262	0.0283	0.3172	0.0549	0.0422	0.0502	0.0328	0.0365	0.0912	0.0658	0.0086	0.25	0.0439
5.508		0.2833	0.2292	0.2973	0.265	0.2952	0.2406	0.0514	0.1277	0.3994	0.2789	0.3571	0.2308	0.2325	0.0119	0.0219	0.1287	0.3097	0.2276	0.0877	0.2588	0.0731	0.0696	0.0978	0.0283	0.0121	0.0403	0.0685	0.2964	0.0975	0.0499	0.0468	0.0584	0.0291	0.1082	0.0663	0.0364	0.2598	0.0304
5.764		0.3245	0.2187	0.2438	0.3229	0.3325	0.2474	0.0488	0.1593	0.3416	0.2889	0.3103	0.1974	0.2222	0.1245	0.0251	0.1433	0.2735	0.2548	0.0877	0.1913	0.1257	0.0856	0.13	0.0179	0.0428	0.0633	0.0641	0.2385	0.0183	0.0512	0.0923	0.0442	0.0317	0.1084	0.0269	0.0335	0.2666	0.0137
6.02		0.2763	0.1846	0.2375	0.3102	0.3413	0.2235	0.0338	0.1723	0.346	0.2904	0.3133	0.2054	0.2054	0.1748	0.0152	0.0736	0.2697	0.2805	0.1072	0.2177	0.1102	0.0836	0.1658	0.0122	0.0415	0.0586	0.0463	0.284	0.1266	0.0458	0.1064	0.0539	0.0232	0.1105	0.0568	0.0582	0.2028	0.0203
6.277		0.3115	0.1762	0.2603	0.3147	0.3305	0.2593	0.0082	0.1877	0.4006	0.371	0.2323	0.3034	0.2584	0.1699	0.0326	0.0164	0.2291	0.2766	0.1312	0.1813	0.1126	0.0829	0.1422	0.0127	0.0235	0.0686	0.0276	0.2907	0.1344	0.0589	0.1121	0.0417	0.0365	0.0918	0.0523	0.0947	0.2112	0.0307
6.532		0.3286	0.1635	0.3501	0.3355	0.3658	0.2971	0.0202	0.1972	0.399	0.3421	0.2241	0.3058	0.214	0.1721	0.0188	0.1104	0.2808	0.2662	0.1006	0.1771	0.1277	0.0872	0.1579	0.0217	0.0274	0.0618	0.0255	0.3187	0.1562	0.0779	0.11	0.0357	0.0315	0.1189	0.0412	0.0565	0.293	0.0377
6.788		0.2739	0.1797	0.3194	0.3021	0.3346	0.2866	0.0196	0.2028	0.3906	0.2781	0.2026	0.3078	0.2198	0.1248	0.0115	0.1213	0.2981	0.2421	0.1055	0.2041	0.1367	0.0456	0.1449	0.0178	0.0389	0.0838	0.0162	0.2845	0.158	0.0535	0.1111	0.0462	0.007	0.0892	0.042	0.0511	0.2241	0.05
7.045		0.2109	0.1801	0.2962	0.2573	0.3011	0.271	0.0149	0.167	0.3603	0.2637	0.2621	0.2349	0.2701	0.1008	0.0276	0.0973	0.2938	0.1962	0.0993	0.2137	0.1346	0.054	0.1322	0.0305	0.0263	0.0843	0.0111	0.2511	0.1303	0.06	0.0923	0.0279	0.0403	0.0885	0.0385	0.0913	0.1864	0.0327
7.301		0.2571	0.1686	0.2893	0.2888	0.2962	0.3037	0.0333	0.2004	0.3002	0.2503	0.3344	0.2971	0.2863	0.1086	0.0501	0.1039	0.3049	0.1858	0.1017	0.1913	0.1271	0.0441	0.1164	0.0245	0.0265	0.1342	0.0201	0.2404	0.1185	0.0468	0.0983	0.0417	0.0659	0.0577	0.0438	0.1064	0.364	0.0498
7.493		0.2793	0.1706	0.2813	0.3656	0.3487	0.2641	0.0252	0.2026	0.3335	0.2577	0.3515	0.2922	0.2386	0.1632	0.0541	0.0825	0.324	0.1843	0.1082	0.2242	0.1106	0.004	0.0828	0.0343	0.0304	0.131	0.0715	0.2087	0.1093	0.0251	0.1232	0.0324	0.057	0.0783	0.0488	0.083	0.1229	0.0508
7.749		0.2622	0.1702	0.2345	0.332	0.3167	0.246	0.0231	0.2121	0.4118	0.3237	0.3338	0.2671	0.2645	0.1726	0.0546	0.0671	0.2995	0.2304	0.1274	0.2285	0.0877	0.0509	0.0832	0.0307	0.047	0.0817	0.0762	0.2281	0.1257	0.05	0.1625	0.0689	0.0753	0.0722	0.012	0.0777	0.0533	0.0601
8.006		0.2979	0.1762	0.2069	0.3165	0.3421	0.2273	0.0171	0.2723	0.3295	0.3439	0.3285	0.2441	0.2179	0.17	0.0717	0.0635	0.2726	0.2429	0.1235	0.021	0.0889	0.0082	0.0365	0.0412	0.0424	0.1442	0.0957	0.3005	0.1311	0.042	0.1179	0.1053	0.0784	0.056	0.013	0.0619	0.1571	0.0288
8.259		0.2868	0.2077	0.2507	0.332	0.3408	0.2716	0.0313	0.3038	0.3751	0.3147	0.3006	0.2923	0.1471	0.1622	0.0312	0.0653	0.257	0.2456	0.1116	0.3742	0.0764	0.0191	0.0435	0.0147	0.0286	0.1473	0.0833	0.295	0.1608	0.0345	0.1252	0.0974	0.0538	0.0744	0.0344	0.0983	0.1781	0.0226
8.518		0.2692	0.185	0.3325	0.2906	0.3114	0.2804	0.0281	0.3113	0.3684	0.3695	0.1987	0.3255	0.1595	0.2121	0.0263	0.1352	0.3075	0.2919	0.165	0.3069	0.0833	0.0176	0.1679	0.0407	0.0825	0.1298	0.0948	0.2866	0.2052	0.0437	0.0973	0.0956	0.0916	0.0737	0.045	0.1228	0.1364	0.087
8.775		0.2377	0.1606	0.2865	0.2106	0.2513	0.3024	0.0553	0.2905	0.3097	0.3543	0.2719	0.2474	0.2069	0.2428	0.0207	0.084	0.3508	0.3379	0.2794	0.2794	0.0836	0.0555	0.0225	0.0388	0.0735	0.1324	0.0551	0.2301	0.1901	0.0456	0.1397	0.0678	0.1164	0.0572	0.0306	0.1083	0.125	0.266
9.03		0.2812	0.1789	0.2935	0.1744	0.3058	0.2874	0.0636	0.2621	0.2628	0.2826	0.3588	0.2405	0.2419	0.2604	0.014	0.1024	0.3469	0.3487	0.1593	0.279	0.1102	0.0492	0.0771	0.0249	0.0452	0.1361	0.0556		0.1844	0.0259	0.1208	0.1289	0.124	0.0739	0.0441	0.0921	0.1245	0.2082
9.287		0.2712	0.1592	0.2997	0.1518	0.2992	0.2768	0.0659	0.239	0.3481	0.2442	0.3542	0.2877	0.2003	0.11	0.0312	0.0412	0.3453	0.2924	0.1373	0.1875	0.1183	0.0593	0.0915	0.0173	0.0404	0.1383	0.0536		0.1472	0.0363	0.1794	0.1174	0.1063	0.0571	0.0646	0.0725	0.0973	0.0891
9.543		0.2517	0.1764	0.2737	0.12	0.2881	0.2624	0.0529	0.268	0.3755	0.2738	0.3352	0.2964	0.1074	0.2182	0.0525	0.1358	0.3374	0.1308	0.1352	0.0177	0.1282	0.0752	0.0778	0.0224	0.0223	0.1089	0.0178		0.1693	0.0029	0.1644	0.1172	0.1644	0.0898	0.0517	0.084	0.0959	0.0823
9.799		0.3068	0.1582	0.2439	0.1164	0.3287	0.2093	0.0315	0.3719	0.3519	0.3407	0.3034	0.2707	0.0779	0.1	0.0268	0.1465	0.2819	0.2096	0.1124	0.0651	0.1158	0.0552	0.1063	0.0137	0.0243	0.0936	0.0072		0.1652	0.1022	0.1772	0.132	0.1373	0.0778	0.0606	0.1112	0.113	0.12
10.056		0.2724	0.1763	0.2202	0.1606	0.2741	0.2107	0.0603	0.3424	0.3998	0.3402	0.1868	0.239	0.0762	0.3042	0.0473	0.2054	0.292	0.0306	0.1075	0.1039	0.1132	0.0824	0.0972	0.0312	0.0079	0.1594	0.1027		0.2047	0.091	0.1541	0.1615	0.1468	0.0754	0.0668	0.1994	0.1488	0.1217
Time	LAG-1 RNAi (speed (mm/sec)) Mean	L4440(speed (mm/sec)) Mean
-30.744	0.227513	0.221758
-30.491	0.223587	0.238553
-30.232	0.223127	0.233668
-29.974	0.238	0.232347
-29.719	0.229293	0.222932
-29.467	0.229393	0.227553
-29.271	0.239394	0.230763
-29.015	0.238125	0.234911
-28.759	0.240106	0.234511
-28.504	0.252044	0.225279
-28.246	0.232838	0.218684
-27.991	0.232012	0.219795
-27.734	0.239906	0.207168
-27.478	0.226719	0.198511
-27.222	0.225269	0.204658
-26.965	0.228162	0.198689
-26.709	0.221744	0.201574
-26.517	0.239081	0.207674
-26.26	0.222794	0.200742
-26.005	0.223375	0.192416
-25.749	0.226419	0.198953
-25.491	0.211881	0.198784
-25.236	0.200763	0.206347
-24.979	0.215325	0.206289
-24.724	0.231838	0.199837
-24.467	0.22255	0.197505
-24.211	0.216981	0.204826
-24.018	0.229025	0.197795
-23.766	0.208665	0.197816
-23.507	0.197065	0.199511
-23.25	0.227235	0.203084
-22.994	0.225629	0.201605
-22.741	0.223588	0.193337
-22.482	0.217994	0.198116
-22.225	0.223559	0.195216
-21.969	0.232571	0.197395
-21.713	0.207676	0.199811
-21.521	0.210282	0.191011
-21.265	0.210129	0.191721
-21.009	0.235241	0.198026
-20.752	0.236353	0.192905
-20.496	0.227241	0.189395
-20.24	0.2241	0.191163
-19.984	0.239833	0.188816
-19.731	0.223572	0.206705
-19.471	0.230783	0.208295
-19.214	0.232689	0.208832
-18.959	0.235933	0.2031
-18.767	0.226694	0.217958
-18.51	0.228578	0.214684
-18.254	0.226561	0.226484
-17.998	0.226022	0.214105
-17.742	0.223344	0.211326
-17.486	0.213361	0.221405
-17.229	0.223161	0.215521
-16.973	0.239156	0.210895
-16.717	0.237972	0.207321
-16.461	0.231944	0.210526
-16.269	0.234372	0.212916
-16.015	0.222	0.225484
-15.756	0.21995	0.231068
-15.499	0.2151	0.225263
-15.244	0.209339	0.214805
-14.988	0.203744	0.2103
-14.731	0.220483	0.218032
-14.476	0.219228	0.228284
-14.219	0.217956	0.219547
-13.963	0.212433	0.212637
-13.771	0.216817	0.200021
-13.514	0.230611	0.196875
-13.258	0.218144	0.19094
-13.005	0.2225	0.195545
-12.746	0.240294	0.190545
-12.49	0.22955	0.188245
-12.234	0.232733	0.185845
-11.98	0.237406	0.188295
-11.721	0.237789	0.18868
-11.464	0.238394	0.19
-11.209	0.240456	0.197595
-11.016	0.253406	0.19448
-10.76	0.254728	0.188455
-10.504	0.256617	0.183825
-10.248	0.242722	0.175255
-9.992	0.241283	0.171945
-9.736	0.233961	0.16825
-9.479	0.236722	0.17251
-9.223	0.251028	0.173515
-8.97	0.249617	0.171025
-8.711	0.242567	0.168185
-8.518	0.234256	0.165765
-8.262	0.240778	0.171845
-8.006	0.238344	0.1616
-7.75	0.244972	0.16252
-7.494	0.263863	0.163105
-7.237	0.255584	0.16058
-6.982	0.244532	0.15886
-6.726	0.260621	0.148355
-6.469	0.268237	0.147985
-6.213	0.262463	0.15159
-6.021	0.249032	0.15156
-5.765	0.244153	0.14767
-5.508	0.240205	0.14545
-5.255	0.234484	0.129055
-4.996	0.234374	0.12265
-4.739	0.238137	0.119895
-4.484	0.249742	0.11189
-4.227	0.250337	0.102745
-3.971	0.249337	0.103755
-3.715	0.228495	0.112425
-3.458	0.212332	0.111785
-3.266	0.208	0.104855
-3.011	0.209216	0.100945
-2.754	0.1967	0.084005
-2.498	0.185763	0.081725
-2.245	0.1759	0.08132
-1.986	0.162379	0.083525
-1.73	0.159211	0.08032
-1.473	0.159463	0.082945
-1.22	0.163211	0.084305
-0.961	0.167958	0.09081
-0.705	0.177595	0.08967
-0.512	0.172258	0.09649
-0.256	0.165916	0.096675
0	0.179342	0.097665
0.256	0.19215	0.09249
0.509	0.197917	0.086655
0.768	0.202011	0.088965
1.024	0.201633	0.081435
1.28	0.207661	0.080855
1.534	0.207639	0.082655
1.793	0.203383	0.080925
2.05	0.203133	0.07949
2.305	0.198833	0.0884
2.498	0.2139	0.08806
2.754	0.212594	0.099115
3.01	0.22185	0.09279
3.266	0.202944	0.08838
3.522	0.216178	0.084605
3.778	0.214261	0.083745
4.035	0.213006	0.088725
4.291	0.208283	0.074545
4.544	0.214206	0.087315
4.803	0.217828	0.09826
4.996	0.219244	0.097985
5.252	0.224	0.086495
5.508	0.221567	0.09077
5.764	0.226639	0.086685
6.02	0.219656	0.09658
6.277	0.229928	0.09688
6.532	0.243961	0.10321
6.788	0.228633	0.09551
7.045	0.211406	0.091265
7.301	0.2255	0.10096
7.493	0.234389	0.086825
7.749	0.23455	0.089955
8.006	0.23005	0.08468
8.259	0.234211	0.10366
8.518	0.244617	0.11867
8.775	0.234517	0.11985
9.03	0.239217	0.1086
9.287	0.223189	0.0953
9.543	0.219789	0.0856526
9.799	0.215339	0.0942158
10.056	0.21325	0.114505

## Sheet: Figure 5E
Figure 5E
Strain	Genotype
NL2099	rrf-3(pk1426) II
Deceleration rate	L4440	lag-1 RNAi
	3.856	0.064
	0.635	0.011
	14.029	0.234
	11.199	0.187
	8.097	0.135
	8.809	0.147
	12.424	0.207
	5.642	0.094
	5.527	0.092
	2.773	0.046
	1.201	0.02
	8.696	0.145
	13.517	0.225
	7.511	0.125
	9.108	0.152
	6.478	0.108
	14.233	0.237
	1.625
	9.956
Mean	7.65	0.13
±SEM	0.98	0.13
p value	-	<0,0001
N (worms)	19	17
Age	young adult	young adult
Temperature	20ºC	20ºC

[truncated: 28 more sheets: Figure 5F-G, Figure 6B, Figure 6C, Figure 7A, Figure 7B, Figure 7C, Figure 7D, Figure 7E, Figure 7F, Figure 7G, Figure 7H, Figure 8B, Figure 8C, Figure 8D, Figure 8E, Figure 8F, Figure S2A, Figure S2B, Figure S2C, Figure S2D …]
