# Supplementary material for: The transcription factor LAG-1/CSL plays a Notch-independent role in controlling terminal differentiation, fate maintenance, and plasticity of serotonergic chemosensory neurons
Source: PLoS Biol. 2021 Jul 7;19(7):e3001334. doi: 10.1371/journal.pbio.3001334 (PMC8289040; doi:10.1371/journal.pbio.3001334)
Supplement: S2 Data — (XLSX) [file pbio.3001334.s010.xlsx]

## Sheet: Figures
S2 Data: Strains
Figure 1D
Strain	Genotype	Line
NFB75	vlcEx6(tph-1 prom17::gfp (50ng/ul), rol-6)	L1
NFB76	vlcEx7(tph-1 prom17::gfp (50ng/ul), rol-6)	L2
NFB77	vlcEx8 (tph-1 prom17::gfp (50ng/ul), rol-6)	L3
NFB306	vlcEx160(tph-1prom32::gfp (50ng/ul),rol-6)	L1 SCAN#1
NFB310	vlcEx163(tph-1prom32::gfp (50ng/ul),rol-6)	L2 SCAN#1
NFB311	vlcEx164(tph-1prom32::gfp (50ng/ul),rol-6)	L3 SCAN#1
NFB312	vlcEx165(tph-1prom33::gfp (50ng/ul),rol-6)	L1 SCAN#2
NFB313	vlcEx166(tph-1prom33::gfp (50ng/ul),rol-6)	L2 SCAN#2
NFB347	vlcEx187(tph-1prom34::gfp (50ng/ul),rol-6)	L1 SCAN#3
NFB350	vlcEx190(tph-1prom34::gfp (50ng/ul),rol-6)	L2 SCAN#3
NFB314	vlcEx167(tph-1prom35::gfp (50ng/ul),rol-6)	L1 SCAN#4
NFB315	vlcEx168(tph-1prom35::gfp (50ng/ul),rol-6)	L2 SCAN#4
NFB317	vlcEx169(tph-1prom36::gfp (50ng/ul),rol-6)	L1 SCAN#5
NFB318	vlcEx170(tph-1prom36::gfp (50ng/ul),rol-6)	L2 SCAN#5
Figure 1E
Strain	Genotype	Line
NFB76	vlcEx7(tph-1 prom17::gfp (50ng/ul), rol-6)	L2
NFB461	vlcEx263(tph-1prom46::gfp (50ng/ul),rol-6)	L1 3X
NFB462	vlcEx264(tph-1prom46::gfp (50ng/ul),rol-6)	L2 3X
Figure 1G
Strain	Genotype	Line
NFB75	vlcEx6(tph-1 prom17::gfp (50ng/ul), rol-6)	L1
NFB76	vlcEx7(tph-1 prom17::gfp (50ng/ul), rol-6)	L2
NFB77	vlcEx8 (tph-1 prom17::gfp (50ng/ul), rol-6)	L3
NFB396	vlcEx224(tph-1prom42::gfp (50ng/ul),rol-6)	L1
NFB397	vlcEx225(tph-1prom42::gfp (50ng/ul),rol-6)	L2
NFB305	vlcEx159(cat-4prom6::gfp (50ng/ul),rol-6)	L1
OH7500	otEx3297(cat-4prom6::gfp; rol-6)	L1
OH7501	otEx3298(cat-4prom6::gfp; rol-6)	L2
OH7502	otEx3299(cat-4prom6::gfp; rol-6)	L3
NFB621	vlcEx332(cat-4prom69::gfp (50ng/ul),rol-6)	L1
NFB622	vlcEx333(cat-4prom69::gfp (50ng/ul),rol-6)	L2
NFB1321	vlcEx783(cat-4prom73::gfp (50ng/ul),rol-6)	L2
NFB1320	vlcEx782(cat-4prom73::gfp (50ng/ul),rol-6)	L1
NFB116	vlcEx15(bas-1prom7::gfp (50ng/ul, rol-6))	L1
NFB120	vlcEx19(bas-1prom-7::gfp(50ng/ul), rol-6)	L2
NFB121	vlcEx20(bas-1prom-7::gfp (50ng/ul), rol-6)	L3
NFB610	vlcEx325(bas-1prom74::gfp (50ng/ul),rol-6)	L1
NFB611	vlcEx326(bas-1prom74::gfp (50ng/ul),rol-6)	L2
NFB1360	vlcEx807(bas-1prom90::gfp (50ng/ul, rol-6))	L1
NFB1361	vlcEx808(bas-1prom90::gfp (50ng/ul, rol-6))	L2
NFB503	vlcEx279(cat-1prom14::gfp (50ng/ul),rol-6)	L4
NFB504	vlcEx280(cat-1prom14::gfp (50ng/ul),rol-6)	L5
NFB291	vlcEx149(cat-1prom14::gfp (50ng/ul),rol-6)	L1
NFB292	vlcEx150(cat-1prom14::gfp (50ng/ul),rol-6)	L2
NFB740	vlcEx398(cat-1prom80::gfp (50ng/ul),rol-6)	L1
NFB741	vlcEx399(cat-1prom80::gfp (50ng/ul),rol-6)	L2
NFB1206	vlcEx701(cat-1prom80::gfp (50ng/ul), rol-6)	L3
NFB244	vlcEx119(cat-1prom37::gfp (50ng/ul),rol-6)	L1
NFB245	vlcEx120(cat-1prom37::gfp (50ng/ul),rol-6)	L2
NFB246	vlcEx121(cat-1prom37::gfp (50ng/ul),rol-6)	L3
NFB620	vlcEx331(cat-1prom77::gfp (50ng/ul),rol-6)	L1
NFB631	vlcEx341(cat-1prom77::gfp (50ng/ul),rol-6)	L2
NFB638	vlcEx346(mod-5prom8::gfp (50ng/ul),rol-6)	L1
NFB639	vlcEx347(mod-5prom8::gfp (50ng/ul),rol-6)	L2
NFB709	vlcEx380(mod-5prom10::gfp (50ng/ul),rol-6)	L1
NFB710	vlcEx381(mod-5prom10::gfp (50ng/ul),rol-6)	L2
NFB1207	vlcEx702(mod-5prom10::gfp (50ng/ul), rol-6)	L3
Figure 2B
Strain	Genotype
NFB1720	tph-1(vlc46[tph-1::T2A::mNeonGreen])II
NFB1763	tph-1(vlc46[tph-1::T2A::mNeonGreen])II; lag-1(q385)/dpy-13(e184) unc-24(e138) IV
OH8250	otIs225[cat-4::gfp]II
NFB1760	otIs225[cat-4::gfp]II; lag-1(q385)/dpy-13(e184) unc-24(e138) IV
OH4194	otex2433 [bas1prom1 gfp (50ng/ul), rol6]
NFB1770	lag-1(q385)/dpy-13(e184) unc-24(e138) IV; otex2433 [bas1prom1 gfp (50ng/ul), rol6]
OH8246	otIs221[cat-1::gfp]III
NFB1759	otIs221[cat-1::gfp]III; lag-1(q385)/dpy-13(e184) unc-24(e138) IV
NFB1719	mod-5(vlc47[mod-5::T2A::mNeonGreen])I
NFB1771	mod-5(vlc47[mod-5::T2A::mNeonGreen])I; lag-1(q385)/dpy-13(e184) unc-24(e138) IV
Figure 2C
Strain	Genotype
NFB1925	vlcIs10(srh-142::mcherry; elt-2::gfp)X
NFB1954	lag-1(q385)/dpy-13(e184) unc-24(e138) IV; vlcIs10(srh-142::mcherry; elt-2::gfp)X
NFB1957	pkIs589[gpa-13::GFP + dpy-20(+)]; vlcIs10(srh-142::mcherry; elt-2::gfp)X
NFB1977	lag-1(q385)/dpy-13(e184) unc-24(e138) IV; vlcIs10(srh-142::mcherry; elt-2::gfp)X; pkIs589[gpa-13::GFP + dpy-20(+)]
Figure 3B
Strain	Genotype
NFB1724	lag-1(vlc30[lag-1::T2A::mNG])IV; lin-15B(n765) X; vsIs97[tph-1p::DsRed2 + lin-15(+)]
Figure 3C
Strain	Genotype
NFB689	otIs517[(tph-1::SL2::YFP::H2B),ttx-3::mCherry, rol-6]; rrf3 (pk1426)II
NFB643	otIs221[cat-1::gfp]III; rrf-3 (pk1426)II
NFB2312	rrf-3(pk1426) II; yzIs71[tph-1::gfp, rol-6(su1006)] V
NFB1363	rrf-3 (pk1426) II; vlcEx809(srh-142prom::gpf, rol-6 (50 ng/microL)
Figure 4A
Strain	Genotype
NFB1722	lag-1(vlc30[lag-1::T2A::mNG])IV
NFB2461	lag-1(vlc30[lag-1::T2A::mNG])IV; vlcEx1270(srh-142promlargo::lag-1Asense; srh-142promlargo::lag-1Aantisense; ttx-3::mcherry; rol-6)
NFB2462	lag-1(vlc30[lag-1::T2A::mNG])IV; vlcEx1270(srh-142promlargo::lag-1Asense; srh-142promlargo::lag-1Aantisense; ttx-3::mcherry; rol-6)
NFB1720	tph-1(vlc46[tph-1::T2A::mNeonGreen])II
NFB2429	tph-1(vlc46[tph-1::T2A::mNeonGreen])II; vlcEx1270(srh-142promlargo::lag-1Asense; srh-142promlargo::lag-1Aantisense; ttx-3::mcherry; rol-6)
NFB2430	tph-1(vlc46[tph-1::T2A::mNeonGreen])II; vlcEx1270(srh-142promlargo::lag-1Asense; srh-142promlargo::lag-1Aantisense; ttx-3::mcherry; rol-6)
line 3	tph-1(vlc46[tph-1::T2A::mNeonGreen])II; vlcEx1270(srh-142promlargo::lag-1Asense; srh-142promlargo::lag-1Aantisense; ttx-3::mcherry; rol-6)
Figure 4B
Strain	Genotype
NFB2468	zdIs13(tph-1::gfp) IV; vlcEx1288(hs::lag-1A; ttx-3::mcherry; rol-6)
NFB2470	zdIs13(tph-1::gfp) IV; vlcEx1288(hs::lag-1A; ttx-3::mcherry; rol-6)
NFB2471	zdIs13(tph-1::gfp) IV; vlcEx1290(hs::lag-1D; ttx-3::mcherry; rol-6)
NFB2472	zdIs13(tph-1::gfp) IV; vlcEx1290(hs::lag-1D; ttx-3::mcherry; rol-6)
Figure 5A, B,C
Strain	Genotype
NFB2312	rrf-3(pk1426) II; yzIs71[tph-1::gfp, rol-6(su1006)] V
Figure 5D, E
Strain	Genotype
NL2099	rrf-3(pk1426) II
Figure 5F, G
Strain	Genotype
NFB1445	rrf-3 (pk1426); lite-1(ce314); Ex[Psrh-142::mcherry::SL2::GCaMP3 punc122::RFP]
Figure 6B
Strain	Genotype
NFB689	otIs517[(tph-1::SL2::YFP::H2B),ttx-3::mCherry, rol-6]; rrf3 (pk1426)II
NFB643	otIs221[cat-1::gfp]III; rrf-3 (pk1426)II
OH12495	otIs517[(tph-1::SL2::YFP::H2B), ttx-3::mCherry, rol-6]
NFB1614	otIs517[(tph-1::SL2::YFP::H2B),ttx-3::mCherry, rol-6]; lin-12(n941) glp-1(q46)/dpy-19(e1259) unc-69(e587) III
NFB1720	tph-1(vlc46[tph-1::T2A::mNeonGreen])II
NFB2304	tph-1(vlc46[tph-1::T2A::mNeonGreen])II; glp-1(e2144)III
Figure 6C
Strain	Genotype
NFB689	otIs517[(tph-1::SL2::YFP::H2B),ttx-3::mCherry, rol-6]; rrf3 (pk1426)II
NFB643	otIs221[cat-1::gfp]III; rrf-3 (pk1426)II
NFB1720	tph-1(vlc46[tph-1::T2A::mNeonGreen])II
NFB2295	tph-1(vlc46[tph-1::T2A::mNeonGreen])II; sel-8(ok387)/ otIs221[cat-1::gfp]III
Figure 7A
Strain	Genotype
NFB1720	tph-1(vlc46[tph-1::T2A::mNeonGreen])II
Figure 7B
Strain	Genotype
NFB2312	rrf-3(pk1426) II; yzIs71 [tph-1::gfp, rol-6(su1006)] V
Figure 7C
Strain	Genotype
NFB1720	tph-1(vlc46[tph-1::T2A::mNeonGreen])II
NFB1783	tph-1(vlc46[tph-1::T2A::mNeonGreen])II; lag-1(om13) IV
Figure 7D
Strain	Genotype
NFB1720	tph-1(vlc46[tph-1::T2A::mNeonGreen])II
NFB1945	tph-1(vlc46[tph-1::T2A::mNeonGreen])II; unc-43(n498) IV
NFB1783	tph-1(vlc46[tph-1::T2A::mNeonGreen])II; lag-1(om13) IV
NFB2281	tph-1(vlc46[tph-1::T2A::mNeonGreen])II; unc-43(n498) IV; lag-1(om13) IV
Figure 7E
Strain	Genotype
NFB1720	tph-1(vlc46[tph-1::T2A::mNeonGreen])II
NFB1949	dyf-1(yz66)I;tph-1(vlc46[tph-1::T2A::mNeonGreen])II
NFB1783	tph-1(vlc46[tph-1::T2A::mNeonGreen])II; lag-1(om13) IV
NFB1984	dyf-1(yz66)I; tph-1(vlc46[tph-1::T2A::mNeonGreen])II; lag-1(om13) IV
Figure 7F
Strain	Genotype
NFB1720	tph-1(vlc46[tph-1::T2A::mNeonGreen])II
NFB2277	tph-1(vlc46[tph-1::T2A::mNeonGreen])II; che-11(e1810) V
NFB1783	tph-1(vlc46[tph-1::T2A::mNeonGreen])II; lag-1(om13) IV
NFB2276	tph-1(vlc46[tph-1::T2A::mNeonGreen])II; lag-1(om13) IV; che-11(e1810) V
Figure 7G
Strain	Genotype
NFB1720	tph-1(vlc46[tph-1::T2A::mNeonGreen])II
NFB1947	tph-1(vlc46[tph-1::T2A::mNeonGreen])II;tir-1(yz68)III
Figure 7H
Strain	Genotype
NFB2312	rrf-3(pk1426) II; yzIs71 [tph-1::gfp, rol-6(su1006)] V
NFB2311	rrf-3(pk1426) II; tir-1(yz68)III; yzIs71 [tph-1::gfp, rol-6(su1006)] V
Figure 8B
Strain	Genotype
NFB76	vlcEx7(tph-1 prom17::gfp (50ng/ul), rol-6)
NFB1946	vIcEx7(tph-1 prom17::gfp (50ng/ul), rol-6);unc-43(n498) IV
Figure 8C
Strain	Genotype
NFB76	vlcEx7(tph-1 prom17::gfp (50ng/ul), rol-6)
NFB1948	vlcEx7(tph-1 prom17::gfp (50ng/ul), rol-6);tir-1(yz68)III
Figure 8D, E
Strain	Genotype
NFB76	vlcEx7(tph-1 prom17::gfp (50ng/ul), rol-6)
NFB462	vlcEx264(tph-1prom46::gfp (50ng/ul),rol-6)
NFB396	vlcEx224(tph-1prom42::gfp (50ng/ul),rol-6)
Figure 8F
Strain	Genotype
NFB76	vlcEx7(tph-1 prom17::gfp (50ng/ul), rol-6)
NFB1950	vlcEx7(tph-1 prom17::gfp (50ng/ul), rol-6);dyf-1(yz66)I
NFB462	vlcEx264(tph-1prom46::gfp (50ng/ul),rol-6)
NFB2400	dyf-1(yz66)I; vlcEx264(tph-1prom46::gfp (50ng/ul),rol-6)
NFB396	vlcEx224(tph-1prom42::gfp (50ng/ul),rol-6)
NFB2240	dyf-1(yz66)I; vlcEx224(tph-1prom42::gfp (50ng/ul),rol-6)

## Sheet: Supplementary Figures 
Supplementary Figure 1B
Strain	Genotype
NFB531	vlcEx295(tph-1prom45::gfp (50ng/ul),rol-6)
NFB532	vlcEx295(tph-1prom45::gfp (50ng/ul),rol-6)
Supplementary Figure 2A
Strain	Genotype
NFB1720	tph-1(vlc46[tph-1::T2A::mNeonGreen])II
NFB1783	tph-1(vlc46[tph-1::T2A::mNeonGreen])II; lag-1(om13) IV
OH8250	otIs225[cat-4::gfp]II
NFB1331	otIs225[cat-4::gfp]II; lag-1(om13)IV
OH4194	otex2433 [bas1prom1 gfp (50ng/ul), rol6]
NFB1332	lag-1(om13)IV; otex2435 [bas-1prom1::gfp (50ng/ul), rol6]
OH8246	otIs221[cat-1::gfp]III
NFB1330	otIs221[cat-1::gfp]III; lag-1(om13)IV
Supplementary Figure 2B
Strain	Genotype
NFB1925	vlcIs10(srh-142::mcherry; elt-2::gfp)X
NFB1938	lag-1(om13)IV; vlcIs10[srh-142::mCherry; elt-2::gfp]X
Supplementary Figure 2C
Strain	Genotype
PY2417	oyIs44 [odr-1::RFP + lin-15(+)]V
NFB1963	lag-1(q385)/dpy-13(e184) unc-24(e138) IV; oyIs44 [odr-1::RFP + lin-15(+)]V
Supplementary Figure 2D
Strain	Genotype
OH8246	otIs221[cat-1::gfp]III
NFB1759	otIs221[cat-1::gfp]III; lag-1(q385)/dpy-13(e184) unc-24(e138) IV
NFB1719	mod-5(vlc47[mod-5::T2A::mNeonGreen])I
NFB1771	mod-5(vlc47[mod-5::T2A::mNeonGreen])I; lag-1(q385)/dpy-13(e184) unc-24(e138) IV
Supplementary Figure 3C
Strain	Genotype
NFB922	vlcEx496(lag-1fos::gfp (40ng/ul); ttx-3::mcherry (50ng/ul); rol-6 (50ng/ul)
Supplementary Figure 4A
Strain	Genotype
NFB1722	lag-1(vlc30[lag-1::T2A::mNG])IV
NFB2342	lag-1(vlc30[lag-1::T2A::mNG])IV; lim-4(yz12) X
Supplementary Figure 4B
Strain	Genotype
NFB1720	tph-1(vlc46[tph-1::T2A::mNeonGreen])II
NFB1783	tph-1(vlc46[tph-1::T2A::mNeonGreen])II; lag-1(om13) IV
NFB2322	tph-1(vlc46[tph-1::T2A::mNeonGreen])II; lag-1(om13) IV; vlcEx1232(srh-142promlargo::lag-1 isoform A (40ng/ul); ttx-3::mcherry (50ng/ul); rol-6 (50ng/ul))
NFB2323	tph-1(vlc46[tph-1::T2A::mNeonGreen])II; lag-1(om13) IV; vlcEx1233(srh-142promlargo::lag-1 isoform A (40ng/ul); ttx-3::mcherry (50ng/ul); rol-6 (50ng/ul))
NFB2324	tph-1(vlc46[tph-1::T2A::mNeonGreen])II; lag-1(om13) IV; vlcEx1234(srh-142promlargo::lag-1 isoform B (40ng/ul); ttx-3::mcherry (50ng/ul); rol-6 (50ng/ul))
NFB2325	tph-1(vlc46[tph-1::T2A::mNeonGreen])II; lag-1(om13) IV; vlcEx1235(srh-142promlargo::lag-1 isoform B (40ng/ul); ttx-3::mcherry (50ng/ul); rol-6 (50ng/ul))
NFB2309	tph-1(vlc46[tph-1::T2A::mNeonGreen])II; lag-1(om13) IV; vlcEx1226(srh-142promlargo::lag-1 isoform C (40ng/ul); ttx-3::mcherry (50ng/ul); rol-6 (50ng/ul))
NFB2310	tph-1(vlc46[tph-1::T2A::mNeonGreen])II; lag-1(om13) IV; vlcEx1227(srh-142promlargo::lag-1 isoform C (40ng/ul); ttx-3::mcherry (50ng/ul); rol-6 (50ng/ul))
NFB2320	tph-1(vlc46[tph-1::T2A::mNeonGreen])II; lag-1(om13) IV; vlcEx1230(srh-142promlargo::lag-1 isoform D (40ng/ul); ttx-3::mcherry (50ng/ul); rol-6 (50ng/ul))
NFB2354	tph-1(vlc46[tph-1::T2A::mNeonGreen])II; lag-1(om13) IV; vlcEx1238(srh-142promlargo::lag-1 isoform D (40ng/ul); ttx-3::mcherry (50ng/ul); rol-6 (50ng/ul))
NFB2318	tph-1(vlc46[tph-1::T2A::mNeonGreen])II; lag-1(om13) IV; vlcEx1228(srh-142promlargo::lag-1 isoform A (15ng/ul); srh-142promlargo::lag-1 isoform B (15ng/ul); srh-142promlargo::lag-1 isoform C (15ng/ul); srh-142promlargo::lag-1 isoform D (15ng/ul); ttx-3::mcherry (50ng/ul); rol-6 (50ng/ul))
NFB2319	tph-1(vlc46[tph-1::T2A::mNeonGreen])II; lag-1(om13) IV; vlcEx1229(srh-142promlargo::lag-1 isoform A (15ng/ul); srh-142promlargo::lag-1 isoform B (15ng/ul); srh-142promlargo::lag-1 isoform C (15ng/ul); srh-142promlargo::lag-1 isoform D (15ng/ul); ttx-3::mcherry (50ng/ul); rol-6 (50ng/ul))
Supplementary Figure 4C
Strain	Genotype
NFB676	rrf3 (pk1426) II; vlcEx7(tph-1 prom17::gfp (50ng/ul), rol-6)
NFB1365	rrf-3 (pk1426) II; vlcEx159(cat-4prom6::gfp (50ng/ul),rol-6)
NFB1364	rrf-3 (pk1426) II; vlcEx15(bas-1prom7::gfp (50ng/ul, rol-6))
NFB2012	rrf-3 (pk1426) II; vlcEx150(cat-1prom14::gfp (50ng/ul),rol-6)
NFB1366	rrf-3 (pk1426) II; vlcEx119(cat-1prom37::gfp (50ng/ul),rol-6)
Supplementary Figure 5C
Strain	Genotype
OP72	unc-119(ed3) III; wgIs72[lin-12::TY1::EGFP::3xFLAG(92C12) + unc-119(+)]
Supplementary Figure 5D
Strain	Genotype
1898KK	glp-1(rrr27[glp-1::gfp])III
RW10964	unc-119(ed3) III; zuIs178 [his-72(1kb 5' UTR)::his-72::SRPVAT::GFP::his-72 (1KB 3' UTR) + 5.7 kb XbaI - HindIII unc-119(+)] V; stIs10024[pie-1::H2B::GFP::pie-1 3' UTR + unc-119(+)]; stIs10563[glp-1::H1-wCherry + unc-119(+)]
NFB2278	yzIs71 [tph-1::gfp, rol-6(su1006)]V; stIs10563[glp-1::H1-wCherry + unc-119(+)]
Supplementary Figure 6C
Strain	Genotype
NFB1720	tph-1(vlc46[tph-1::T2A::mNeonGreen])II
NFB2327	tph-1(vlc46[tph-1::T2A::mNeonGreen])II;hlh-13(tm2279) X
Supplementary Figure 7A
Strain	Genotype
NFB1720	tph-1(vlc46[tph-1::T2A::mNeonGreen])II
NFB1949	dyf-1(yz66)I;tph-1(vlc46[tph-1::T2A::mNeonGreen])II
NFB2415	lin-12(n941) glp-1(q46)/dpy-19(e1259) unc-69(e587) III; tph-1(vlc46[tph-1::T2A::mNeonGreen])II
NFB2416	dyf-1(yz66)I; lin-12(n941) glp-1(q46)/dpy-19(e1259) unc-69(e587) III; tph-1(vlc46[tph-1::T2A::mNeonGreen])II
Supplementary Figure 7B
Strain	Genotype
NFB2312	rrf-3(pk1426) II; yzIs71 [tph-1::gfp, rol-6(su1006)] V
NFB2311	rrf-3(pk1426) II; tir-1(yz68)III; yzIs71 [tph-1::gfp, rol-6(su1006)] V
Supplementary Figure 8A
Strain	Genotype
NFB1722	lag-1(vlc30[lag-1::T2A::mNG])IV
NFB1761	lag-1(vlc30[lag-1::T2A::mNG])IV; daf-12(sa204) X
NFB1762	daf-19(m86) II; lag-1(vlc30[lag-1::T2A::mNG])IV; daf-12(sa204) X
Supplementary Figure 8C
Strain	Genotype
NFB70	vlcEx1(tph-1 prom2::gfp (50ng/ul), rol-6)
NFB71	vlcEx1(tph-1 prom2::gfp (50ng/ul), rol-6)
NFB72	vlcEx1(tph-1 prom2::gfp (50ng/ul), rol-6)
NFB2420 L1	vlcEx1264(tph-1prom70::gfp (50ng/ul),rol-6)
NFB2421 L2	vlcEx1264(tph-1prom70::gfp (50ng/ul),rol-6)
L3	vlcEx1264(tph-1prom70::gfp (50ng/ul),rol-6)
L6	vlcEx1264(tph-1prom70::gfp (50ng/ul),rol-6)
NFB2434 L1	vlcEx1274(tph-1prom71::gfp (50ng/ul),rol-6)
NFB2435 L2	vlcEx1274(tph-1prom71::gfp (50ng/ul),rol-6)
L3	vlcEx1274(tph-1prom71::gfp (50ng/ul),rol-6)
L4	vlcEx1274(tph-1prom71::gfp (50ng/ul),rol-6)
NFB2436 L1	vlcEx1276(tph-1prom72::gfp (50ng/ul),rol-6)
NFB2437 L2	vlcEx1276(tph-1prom72::gfp (50ng/ul),rol-6)
L3	vlcEx1276(tph-1prom72::gfp (50ng/ul),rol-6)
L4	vlcEx1276(tph-1prom72::gfp (50ng/ul),rol-6)
Supplementary Figure 8D
Strain	Genotype
NFB71	vlcEx2(tph-1 prom2::gfp (50ng/ul), rol-6)
NFB2426	tir-1(yz68)III; vlcEx2(tph-1 prom2::gfp (50ng/ul), rol-6)
NFB2420	vlcEx1264(tph-1prom70::gfp (50ng/ul),rol-6)
NFB2427	tir-1(yz68)III; vlcEx1264(tph-1prom70::gfp (50ng/ul),rol-6)
NFB2434	vlcEx1274(tph-1prom71::gfp (50ng/ul),rol-6)
NFB2443	tir-1(yz68)III; vlcEx1274(tph-1prom71::gfp (50ng/ul),rol-6)
NFB2436	vlcEx1276(tph-1prom72::gfp (50ng/ul),rol-6)
NFB2442	tir-1(yz68)III; vlcEx1276(tph-1prom72::gfp (50ng/ul),rol-6) L1
